# Supplementary material for: Adjunctive Probiotic Lactobacillus rhamnosus Probio-M9 Administration Enhances the Effect of Anti-PD-1 Antitumor Therapy via Restoring Antibiotic-Disrupted Gut Microbiota
Source: Front Immunol. 2021 Dec 14;12:772532. doi: 10.3389/fimmu.2021.772532 (PMC8712698; doi:10.3389/fimmu.2021.772532)
Supplement: Supplementary file 2 [file Table_1.xlsx]

## Sheet: Table S1
Table S1 The relative abundance of bacterial species in mouse gut (%)
Species	MC1-1	MC1-2	MC1-3	MC1-4	MC1-5	MC1-6	MC1-7	MC1-8	MC1-9	CT1-1	CT1-2	CT1-3	CT1-4	CT1-5	CT1-6	CT1-7	CT1-8	CT1-9	NC1-1	NC1-2	NC1-3	NC1-4	NC1-5	NC1-6	NC1-7	NC1-8	NC1-9	MC2-1	MC2-2	MC2-3	MC2-4	MC2-5	MC2-6	MC2-7	MC2-8	MC2-9	CT2-1	CT2-2	CT2-3	CT2-4	CT2-5	CT2-6	CT2-7	CT2-8	CT2-9	NC2-1	NC2-2	NC2-3	NC2-4
Bifidobacterium_pseudolongum	0	0	0	0	0	0.23513	0	0	10.7097	0	0	0	0	0.047	0	0	0	0	0	0	0	0	2.78228	0	0	0	0	0	0	0	0	0	0	0	0	0	0.01571	0	0	0	0	0	0	0.01952	0.08001	0.02116	0	0	0
Corynebacterium_glutamicum	0	0	0	0	0	0	0	0	0	0	0	0	0	0	0	0	0	0	0	0	0	0	0	0	0	0	0	0	0	0	0	0	0	0	0	0	0	0	0	0	0	0	0	0	0	0	0	0	0
Corynebacterium_stationis	0	0	0	0	0	0	0	0	0	0	0	0	0	0	0	0	0	0	0	0	0	0	0	0	0	0	0	0	0	0	0	0	0	0	0	0	0	0	0	0	0	0	0	0	0	0	0	0	0
Dietzia_natronolimnaea	0	0	0	0	0	0	0	0	0	0	0	0	0	0	0	0	0	0	0	0	0	0	0	0	0	0	0	0.00319	0	0	0	0	0	0	0	0	0	0	0	0	0	0	0	0	0	0.00099	0	0	0
Microbacterium_laevaniformans	0	0	0	0	0	0	0	0	0	0	0	0	0	0	0	0	0	0	0	0	0	0	0	0	0	0	0	0	0	0	0	0	0	0	0	0	0	0	0	0	0	0	0	0	0	0	0	0	0
Adlercreutzia_equolifaciens	0.00852	0.00459	0.0032	0.00741	0	0.0792	0.17616	0	0.16135	0.00277	0.00076	0.00562	0	0.00812	0.33125	0	0.00886	0.01274	0.06791	0	0	0	0.04317	0	0.00323	0	0.00171	0	0	0	0	0	0	0	0	0	0.00697	0	0	0	0	0	0	0	0	0.00676	0.00071	0.00308	0
Asaccharobacter_celatus	0.0055	0.00047	0	0.01338	0	0.03903	0.11511	0	0.11364	0.00355	0	0.00899	0	0.00569	0.21126	0	0.00632	0.00988	0.03354	0.00027	0	0	0.02068	0	0	0	0	0	0	0	0	0	0	0	0	0	0.00284	0	0	0	0	0	0	0	0	0.00642	0.00024	0.00232	0
Enterorhabdus_caecimuris	0.95736	0.48449	0.54063	0.88454	0.1473	0.19723	0.06283	0.0921	0.23672	0.31833	0.1981	0.72818	0.08925	0.6436	0.46236	0.1492	0.22661	0.32179	0.25203	0.08986	0.1929	0.2254	0.34088	0.15967	0.42199	0.10389	0.09162	0	0	0	0	0	0	0	0	0	0.4663	0.00169	0	0	0	0	0	0.0309	0.05931	1.13921	0.40775	0.21964	0.12979
Bacteroides_caecimuris	1.69597	2.54134	8.06692	3.19535	9.08085	3.03103	2.47217	3.77607	1.71063	2.59478	7.35453	5.3635	1.92223	3.14225	0.98605	5.69952	2.16331	1.65534	4.94707	3.38889	3.12248	10.863	2.36541	2.33305	2.77003	2.61303	2.42131	0	0	0	0	0	0	0	5.20614	0.97041	0.92566	1.2331	2.86724	45.377	36.1572	10.9034	14.2877	2.34276	0.91659	3.16455	2.01668	4.79923	0.47432
Bacteroides_dorei	0	0	0	0	0	0	0	0	0.09977	0	0	0	0	0	0	0	0	0	0.00957	0	0	0	0	0	0	0	0	0	0	0	0	0	0	0	0	0	0	0	0	0	0	0	0	0	0	0	0	0	0
Bacteroides_faecichinchillae	0.0336	0.19184	0.2863	0.0603	0.08888	0.10791	0.34361	0.23567	0.45037	0.04768	0.2594	0.2037	0.21502	0.40393	0.21862	0.00655	0.04415	0.0827	0.47016	0.20833	0.24308	0.01613	0.3496	0.29678	0.23625	0.06763	0.24668	0	0	0	0	0	0	0	0	0	0	0	0	0	0	0	0	0	0	0	0	0.14783	0
Bacteroides_intestinalis	0	0.03534	0.17033	0.00218	0	0	0	0.00304	0	0	0.02218	0.01328	0.00361	0.02057	0.01506	0	0	0	0.01245	0	0	0	0.0265	0.03497	0.01018	0.02969	0.02928	0	0	0	0	0	0	0	0	0	0.61802	0	0	0	0	0	0	1.2532	0.49792	0	0	2.25046	8.94719
Bacteroides_thetaiotaomicron	0.14714	0.14885	1.42958	0.00043	0.08854	0.03945	0.09422	0	0.44196	0.06472	0.67308	0.28863	0.18269	0.38115	0.24375	0.00903	0.00064	0.01589	0.01936	0.15257	0.1853	0.90017	0.18207	0.05627	0.83783	0.08325	0.33377	0	0	0	0	0	6.84319	6.16577	16.9176	27.5061	16.2981	7.96673	2.59014	16.6567	6.57233	2.348	7.75734	31.7983	7.86494	7.54197	4.97666	3.39239	26.7433
Bacteroides_uniformis	1.77774	1.61936	7.75206	2.54978	3.12922	0.109	0.48398	2.05049	0.47446	0.5157	5.23602	1.70197	1.7233	0.9254	1.02648	1.50498	2.31075	0.0839	2.08313	0.72013	2.69816	4.70691	1.70409	3.61423	0.12857	1.8517	0.61082	0	0	0	0	0	0	0	0	0	0	0	0	0	0	0	0	0	0	0	0	0	0
Bacteroides_vulgatus	0	0.14373	0.08182	0	0	0.10427	0	0.06621	0.04313	0.30144	0	0	0	0.02623	0.03725	0.18562	0	0	0	0.12934	0	0	0.17333	0.10699	0	0	0	0	0	0	0	0	46.4503	57.2446	23.3687	21.3478	1.26562	26.3502	26.8881	0.94279	19.4519	50.5671	40.1569	0.30183	6.35482	2.03193	18.0965	0	0
Bacteroides_xylanisolvens	0	0	0	0.01672	0	0.07972	0	0.02648	0.18928	0	0	0	0	0	0	0	0	0	0.03344	0	0	0	0	0	0	0	0	0	0	0	0	0	0	0	12.1805	14.867	0	0	0	12.2754	2.30502	0.22106	0.33183	0	0	1.45335	4.66613	2.71003	16.7936
Muribaculaceae_bacterium_DSM_103720	11.5558	24.6131	0.2745	24.5627	5.44976	37.2323	42.9293	32.9783	26.1835	18.2565	20.6295	20.1168	24.6736	31.6647	49.0096	34.4613	12.6902	7.30324	19.0113	22.9652	26.7494	10.9876	43.3423	37.2365	38.3269	27.2727	51.1681	0	0	0	0	0	0	0	0	0	15.564	37.4485	18.3585	0	0	0	0	0.38705	5.86931	19.6863	13.0041	37.0112	3.26129
Muribaculum_intestinale	3.18061	9.44548	6.71366	9.6275	8.31017	13.9563	17.1387	6.15622	9.0086	6.28751	9.86285	12.0859	5.8623	12.2684	4.81734	4.35643	3.9148	1.37202	10.6707	5.16739	3.32508	9.51323	10.6759	13.864	9.79799	3.3661	2.4061	0	0	0	0	0	0	0	1.12138	4.28545	1.86674	0.33738	0.00138	6.77085	4.18725	0.84501	0.75186	3.67646	2.40242	7.40667	12.1083	0.03285	0.70241
Butyricimonas_virosa	0	0	0	0	0	0	0	0	2.95671	0	0	0	0	0	0	0	0	0	0	0	0	0	0	0	0	0	0	0	0	0	0	0	0	0	0	0	0	0	0	0	0	0	0	0	0	0	0	0	0
Prevotella_sp_MGM1	7.07092	0	22.3813	0.40179	20.4962	0	0	15.9636	0.00485	9.72742	23.1474	20.8124	16.8884	10.0977	0	0	0	0	14.3687	19.9194	31.5474	48.1697	0.01317	0	6.35485	7.42388	0	0	0	0	0	0	0	0	0	0	0	0	0	0	0	0	0	0	0	0	0	0	0
Prevotella_sp_MGM2	2.13345	9.11111	12.7284	12.0375	31.3905	25.9224	15.1521	5.77915	22.5149	32.1429	25.4779	31.8138	27.7479	19.0309	23.974	46.4148	19.1601	4.90207	4.6182	39.7213	20.0606	1.83666	13.3231	1.63479	12.4878	14.3202	24.9169	0	0	0	0	0	0	0	0	0	0	0.40179	0	3.15455	4.3377	7.31706	9.10836	0	0	0	0.10197	2.46761	0
Alistipes_indistinctus	0	0	0	0	0	0	0	0	0.15588	0	0	0	0	0	0	0	0	0	0	0	0	0	0	0	0	0	0	0	0	0	0	0	0	0	0	0	0	0	0	0	0	0	0	0	0	0	0	0	0
Alistipes_shahii	0	0	0	0	0	0.02842	0	0	0.21953	0	0	0	0	0	0	0	0	0	0	0	0	0	0.02267	0	0	0	0	0	0	0	0	0	0	0	0.01049	0.0169	0	0	0	0	0	0	0	0	0.02214	0.02436	0.15454	0.04302	0.06158
Parabacteroides_distasonis	0	0.4018	0	0	0	2.54192	1.90518	0.02804	2.25963	0	0	0	0	0.00656	0.27746	0	0	0	0.00057	0	2.46433	0.78724	0.30934	0.5156	0	0.06102	1.14098	0	0	0	0	0	13.423	10.239	4.97302	5.27045	0.65122	5.00466	0.01645	5.66073	2.7895	0.26664	0.85211	1.89916	4.6913	2.98128	5.05576	12.8029	14.2758
Parabacteroides_goldsteinii	0	0.17873	0.55863	0.09543	1.89618	0.06164	0.02859	0.02723	0.03438	0.07138	0.02309	0.10298	0.70807	1.2517	0.68225	0	0.0499	0.01289	0.10401	0.36161	0.18426	0.05339	0.10162	0.0279	0.17854	0.64749	0.11	0	0	0	0.03874	14.3545	0	0	0.07223	1.79341	0.74587	3.28707	10.4887	3.4185	4.34678	2.26668	1.93524	2.99756	6.90469	0.52556	1.99477	0.61158	1.22811
Chryseobacterium_ureilyticum	0	0	0	0	0	0	0	0	0	0	0	0	0	0	0	0	0	0	0	0	0	0	0	0	0	0	0	0	0	0	0	0	0	0	0	0	0	0	0	0	0	0	0	0	0	0	0	0	0
Mucispirillum_schaedleri	54.1111	0.81711	1.67297	1.4523	0.73037	1.99482	3.97126	8.06675	1.82722	0.48533	1.92877	1.20739	0.36452	1.74966	2.59052	2.50991	1.8659	1.70431	3.0467	1.65847	1.57397	1.01197	0.22119	3.6119	7.90599	2.27305	1.61684	0	0	0	0	0	0.22825	0	0	0.0034	0	0	0	0	0	0	0	0	0	0	0	0	0
Solibacillus_kalamii	0	0	0	0	0	0	0	0	0	0	0	0	0	0	0	0	0	0	0	0	0	0	0	0	0	0	0	0	0	0	0	0	0	0	0	0	0	0	0	0	0	0	0	0	0	0	0	0	0
Solibacillus_silvestris	0	0	0	0	0	0	0	0	0	0	0	0	0	0	0	0	0	0	0	0	0	0	0	0	0	0	0	0	0	0	0	0	0	0	0	0	0	0	0	0	0	0	0	0	0	0	0	0	0
Sporosarcina_newyorkensis	0	0	0	0	0	0	0	0	0	0	0	0	0	0	0	0	0	0	0	0	0	0	0	0	0	0	0	0	0	0	0	0	0	0	0	0	0	0	0	0	0	0	0	0	0	0	0	0	0
Jeotgalicoccus_halotolerans	0	0	0	0	0	0	0	0	0	0	0	0	0	0	0	0	0	0	0	0	0	0	0	0	0	0	0	0	0	0	0	0	0	0	0	0	0	0	0	0	0	0	0	0	0	0	0	0	0
Staphylococcus_lentus	0	0	0	0	0	0	0	0	0	0	0	0	0	0	0	0	0	0	0	0	0	0	0	0	0	0.02042	0.00097	0	0	0	0	0	0	0	0	0	0	0	0	0	0	0	0	0	0	0	0	0	0
Staphylococcus_nepalensis	0	0	0	0	0	0	0	0	0	0	0	0	0	0	0	0	0	0	0	0	0	0	0	0	0	0.00626	0	0	0	0	0	0	0	0	0	0	0	0	0	0	0	0	0	0	0	0	0	0	0
Staphylococcus_sciuri	0	0	0	0	0	0	0	0	0	0	0	0	0	0	0	0	0	0	0	0	0	0	0	0	0	0.02925	0	0	0	0	0	0	0	0	0	0	0	0	0	0	0	0	0	0	0	0	0	0	0
Aerococcaceae_bacterium	0	0	0	0	0	0	0	0	0	0	0	0	0	0	0	0	0	0	0	0	0	0	0	0	0	0	0	0	0	0	0	0	0	0	0	0	0	0	0	0	0	0	0	0	0	0	0	0	0
Aerococcus_urinaeequi	0	0	0	0	0	0	0	0	0	0	0	0	0	0	0	0	0	0	0	0	0	0	0	0	0	0.01077	0.01484	0	0	0	0	0	0	0	0	0	0	0	0	0	0	0	0	0	0	0	0	0	0
Aerococcus_viridans	0	0	0	0	0	0	0	0	0	0	0	0	0	0	0	0	0	0	0	0	0	0	0	0	0	0.01235	0	0	0	0	0	0	0	0	0	0	0	0	0	0	0	0	0	0	0	0	0	0	0
Enterococcus_faecalis	0	0	0	0.03807	0	0	0	0.00929	0.00862	0	0	0.09836	0.06002	0	0	0.0055	0.01135	0	0.14686	0	0.04334	0	0	0.00282	0	0.03476	0.00231	0	0	0.00149	0	0	0	0	0	0	0	0	0	0	0	0	0.00042	0	0	0	0	0	0
Enterococcus_gallinarum	0	0	0	0	0	0	0	0	0	0	0	0	0	0	0	0	0	0	0	0	0	0	0	0	0	0	0	18.5072	32.6771	33.8224	10.8849	28.5813	1.01527	2.08026	8.65855	3.09898	1.93156	1.86729	15.695	0.32078	3.30301	4.47386	3.45563	0.40875	3.8277	0.2342	0.44014	0.30516	0.291
Lactobacillus_johnsonii	0	0	0	0	0	0	0	0	0	0	0	0	0	0	0	0	0	0.17122	0	0	0	0	0.10653	1.84366	0	1.69822	0	0	0	0	0	0	0.09166	0.32464	0.50636	0.14325	1.2688	0.12477	0.01169	0.75022	2.46855	0.15218	0.02164	5.18409	4.68092	5.01827	0.66756	0	0
Lactobacillus_murinus	3.74212	48.2261	30.1588	24.2243	17.9672	10.9909	1.12007	19.5308	9.83062	24.4174	2.30572	3.99364	12.1255	2.83715	3.61008	1.03271	55.5758	54.8982	35.1671	4.37731	4.76849	2.18176	11.0159	23.4659	14.6583	32.4896	9.0837	0	2.14859	5.23764	1.40469	3.60755	7.73748	6.16124	13.283	4.83681	1.04495	0.47235	1.60623	0.11925	0.42847	7.67746	2.74867	1.59066	2.41727	10.0383	6.47681	9.87991	1.91874
Lactobacillus_reuteri	0	0.02014	0.06602	3.52451	0.04053	0	0	0.06374	4.50722	0.31905	0.00743	0.0047	0.81735	0.39887	0.6094	0	0.0187	14.6943	0.7174	0	0	0.18598	5.24312	6.63911	0.30781	4.00802	0.33855	2.53923	0.72145	0.32688	0.49347	1.53072	0.23558	0.84947	0.76211	0.82866	0.76824	0.71047	0.32039	0.46317	2.53345	0.60193	0.89864	2.60181	2.49903	10.3846	2.60393	2.35169	3.54406
Lactobacillus_rhamnosus	0	0	0	0	0	0	0	0	0	0	0	0	0	0	0	0	0	0	0	0	0	0	0	0	0	0	0	0	0	0	0	0	0	0	0	0	0	0	0	0	0	0	0	0	0	0	0	0	0
Lactobacillus_taiwanensis	0	0	1.00864	6.31872	0.18129	0	0	0	0.6878	2.01649	0.10917	0.21666	3.87343	7.89672	4.81616	0	0	7.71818	1.66001	0	0	6.46295	6.63553	1.72859	0	0.70489	0	1.10045	0.71099	0.35402	0	0	0	0	0	0	0	0	0	0.44597	2.83087	0.04298	0.1141	0.01158	0.09575	3.60406	2.22564	2.84151	8.44394
Clostridium_disporicum	0	0	0	0	0	0	0	0	0	0	0	0	0	0	0	0	0	0	0	0	0	0	0	0	0	0	0	0	0	0	0	0.00248	0	0	0	0	0	0	0	0	0	0	0	0	0	0	0	0	0
Clostridium_paraputrificum	0	0	0	0	0	0	0	0	0	0	0	0	0	0	0	0	0	0	0	0	0	0	0	0	0	0	0	0	0	0	0	0	0	0	0	0	0	0	0	0	0	0	0	0	0	0	0	0	0.00532
Clostridium_sp_7_2_43FAA	0	0	0	0	0	0	0	0	0	0	0	0	0	0	0	0	0	0	0	0	0	0	0	0	0	0	0	0	0	0	0	0	0	0	0	0	0	0	0	0	0	0	0	0	0.07453	0	0	0	0
Clostridium_sp_ASF356	0.48363	0.00921	0	0.11693	0.0198	0.09115	0.02582	0.19948	0.00933	0.01651	0.00482	0	0.02015	0.01931	0.03198	0.00078	0.0043	0.06145	0.08734	0.0018	0.01684	0	0	0.04895	0.07904	0.01031	0.27097	0	0	0	0	0	0	0	0	0	0	0	0	0	0	0	0	0	0	0	0	0	0
Clostridium_sp_ASF502	1.61818	0.04706	0.10227	0.24764	0.08989	0.05658	0.30715	0.42547	0.11454	0.30474	0.1968	0.06023	0.31017	0.45128	0.18585	0.36243	0.10588	0.48998	0.09988	0.05883	0.02199	0.02555	0.18526	0.0234	0.6308	0.02218	0.486	0	0	0	0	0	0	0	0	0	0	0	0	0.09567	0	0	0	0	0	0	0	0.00744	0
Eubacterium_plexicaudatum	0	0	2.78955	2.70716	0	0	0	0	0.07183	0	0.00726	0	0	0.09884	0	0	0	0.82819	0	0	0	0.04134	0	0	0	0	0	0	0	0	0	0	0	0	0	0	0	0	0	0	0	0	0	0	0	0	0	0	0
Eubacterium_sp_14_2	0	0	0	0	0	0	0	0	0	0	0	0	0	0	0	0	0	0	0	0	0	0	0	0	0	0	0	0	0	0	0	0	0	0	0	0	0	0	0	0	0	0	0	0	0	0	0	0	0
Acetatifactor_muris	0.06956	0	0.02157	0.00368	0.00365	0.05394	0.00678	0.26775	0.00696	0.05692	0	0.00968	0	0.10614	0.02279	0	0.02845	0.00274	0	0	0	0.02951	0	0.12693	0.10887	0	0.01438	0	0	0	0	0	0	0	0	0	0	0	0	0	0	0	0	0	0	0	0	0	0
Dorea_sp_5_2	0.59058	0.11324	0.17504	0.20944	0.03845	0.02949	0.01434	0.28445	0.09899	0.15813	0.32816	0.09431	0.00853	0.2801	0.11167	0.16299	0.06816	0.16398	0.04638	0.04469	0.01547	0.07829	0.06742	0.13068	0.15627	0.04206	0	0	0	0	0	0	0	0	0	0	0.05296	0	0	0.14576	0	0	0	0.00183	0.0378	0.0173	0.09455	0.00787	0.01773
Lachnospiraceae_bacterium_10_1	1.31942	0.68691	0.09925	2.25801	0	0	9.87105	0.18615	1.37564	0	0	0	0	0.01388	0.37595	0	0.13976	0.00171	0.64271	0.06446	0	0	0	0	0	0	0	0	0	0	0	0	0	0	0	0	0	0	0	0	0	0	0	0	0	0	0	0	0
Lachnospiraceae_bacterium_28_4	0.00625	0	0.1641	0	0	0	0	0	0	0	0	0	0.01105	0.11238	0.0814	0	0	0	0	0.02189	0	0	0	0	0	0	0	0	0	0	0	0	0	0	0	0	0	0	0	0	0	0	0	0	0	0	0	0	0
Lachnospiraceae_bacterium_3_1	0.162	0.00477	0.00881	0.01954	0	0	0.00874	0.00742	0.00536	0.00331	0.0014	0	0.00221	0.01998	0.02287	0.00599	0.00875	0.01239	0.01527	0.00053	0.00823	0.00089	0.00549	0.00097	0.02826	0.0037	0.00327	0	0	0	0	0	0	0	0	0	0	0	0	0	0	0	0	0	0	0	0	0.00071	0
Lachnospiraceae_bacterium_3_2	0.05648	0.01784	0	0.06227	0.01652	0	0	0	0	0.02064	0	0.01024	0	0.03778	0	0.00539	0	0.0304	0	0.00677	0	0.00927	0	0.02635	0.03532	0	0	0	0	0	0	0	0	0	0	0	0	0	0	0	0	0	0	0	0	0	0	0	0
Lachnospiraceae_bacterium_A2	0.86952	0.05086	0.37185	0.26158	0.01432	0.01635	0.24031	0.95178	0.0218	0.00165	0.64136	0	0	0.24148	0.05739	0.01954	0	0.08361	0.64571	0.07317	0.05826	0	0	0	0.03639	0.00365	0.15409	0	0	0	0	0	0	0	0	0	0	0	0	0	0	0	0	0	0	0	0	0.21985	1.11978
Lachnospiraceae_bacterium_A4	0.07222	0.00311	0.02315	0.2069	0.00318	0	0.0312	0.02287	0.03937	0	0	0	0	0.05207	0.22964	0	0	0.82029	0.06451	0.04829	0	0.02815	0	0.0339	0	0.00344	0.0227	0	0	0	0	0	0	0	0	0	0	0	0	0	0	0	0	0	0	0	0	0	0
Lachnospiraceae_bacterium_COE1	0.35121	0.23029	0.54397	0.25582	0	0.01324	0.0854	0.28957	0	0	0	0.0331	1.12273	0.62198	0.17648	0.00665	0.56451	0.25512	0	0	0	0	0.02284	0.00248	1.69312	0	1.17892	0	0	0	0	0	0	0	0	0	0	0	0	0	0	0	0	0	0	0	0	0	0
Lachnospiraceae_bacterium_M18_1	1.32328	0	0.01967	0.04887	0.05301	0.00418	0.03303	0.07743	0.23679	0.28249	0.67226	0.00592	0.04819	0.29503	0.04152	0.04702	0.01191	0.87872	0	0.0145	0.00364	0.81755	0	1.15885	0.06713	0.00242	0.02165	0	0	0	0	0	0.02539	0	0	0	0	0	0	0.00946	0	0	0	0	0.01062	0	0	0.01695	0.03027
Oscillibacter_sp_1_3	0.58047	0.01719	0.24303	0.02489	0.00391	0.09462	0.16044	0.04729	0.03433	0.04939	0.01605	0.04356	0.00586	0.1798	0.14273	0.05767	0.03968	0.07225	0.0586	0.62019	0.01758	0.0327	0.00214	0.00733	0.27457	0.03138	0.07129	0	0	0	0	0	0	0	0	0	0	0	0	0	0	0	0	0	0	0	0	0.00298	0
Clostridioides_difficile	0	0	0	0	0	0	0	0	0	0	0	0	0	0	0	0	0	0	0	0	0	0	0	0	0	0	0	0	0	0	0	0	0	0	0	0	0	0	0	0	0	0	0	0	0	0	0	0	0
Romboutsia_ilealis	0	0	0	0	0	0	0	0	0	0	0	0	0	0	0	0	0	0	0	0	0	0	0	0	0	0	0	0.12795	0	0	0	0	0	0	0	0	0	0	0	0	0	0	0	0	0	0	0	0	0
Terrisporobacter_othiniensis	0	0	0	0	0	0	0	0	0	0	0	0	0	0	0	0	0	0	0	0	0	0	0	0	0	0	0	0	0	0	0	0	0	0	0	0	0	0	0	0	0	0	0	0	0	0	0	0	0
Acutalibacter_muris	1.90862	0.02528	0.06409	0	0	0	0.04857	0.0191	0.08577	0.02891	0	0.05771	0.00219	0	0.01758	1.89757	0	0.02874	0.02906	0	0.0057	0.2089	0.00575	0.03884	0.07009	0.02913	0.00609	0	0	0	0	0	0	0	0	0	0	0	0	0	0	0	0	0	0	0	0	0	0
Anaerotruncus_colihominis	0	0	0	0	0	0	0	0	0	0	0	0	0	0	0	0	0	0	0	0	0	0	0	0	0	0	0	0	0	0	0	0	0	0	0	0	0	0	0	0	0	0	0	0	0	0	0	0	0
Anaerotruncus_sp_G3_2012	3.29167	0.54807	1.14214	1.46306	0.43016	1.29067	2.02908	1.94219	1.29775	0.9376	0.41742	0.55471	0.44133	3.69334	1.71849	0.99804	0.7725	1.01993	0.81323	0.11089	0.41793	0.62058	0.23246	0.84934	1.60368	0.32528	1.55052	0	0	0	0	0	0	0	0	0	0	0	0	0	0	0	0	0	0	0	0	0.02076	0.06264
Coprobacillus_cateniformis	0	0	0	0	0	0	0	0	0	0	0	0	0	0	0	0	0	0	0	0	0	0	0	0	0	0	0	0	0	0	0	0	0	0	0	0	0	0	0	0	0	0	0	0	0	0	0	0	0
Clostridium_cocleatum	0	0	0.17171	0.44573	0	0	0	0	0	0.0653	0	0	0	0	0.39057	0	0	0.01214	0	0	0	0	0	0	0	0	0	0	0.00505	0.03363	0	0	0.10261	0.72567	0.08713	0.0156	0.11134	0.46034	0.1209	0.07513	0.19733	0	0.17284	0.10225	0.09265	0	0	0.12657	0.13903
Clostridium_innocuum	0	0	0	0	0	0	0	0	0	0	0	0	0	0	0	0	0	0	0	0	0	0	0	0	0	0	0	0	0	0	0	0	0	0	0	0	0	0	0	0	0	0	0	0	0	0	0	0	0
Erysipelatoclostridium_ramosum	0	0	0	0	0	0	0	0	0	0	0	0	0	0	0	0	0	0	0	0	0	0	0	0	0	0	0	0	0	0	0	0	0	0	0	0	0	0	0	0	0	0	0	0	0	0	0	0	0
Erysipelothrix_larvae	0	0	0	0	0	0	0	0	0	0.10609	0	0	0	0	0	0	0	0	0	0	0	0	0	0.03612	0	0.08462	0	0	0	0	0	0	0	0	0	0	0	0	0	0	0	0	0	0	0	0	0	0	0
Firmicutes_bacterium_ASF500	0.61424	0.15747	0.05309	0.11765	0.0508	0.07129	0.01999	0.12658	0.03127	0.31223	0.15631	0.04525	0.03905	0.34365	0.1101	0.02463	0.08992	0.16602	0.01348	0.05421	0.05334	0.1374	0.02596	0.18756	0.50874	0.13399	0.27212	0	0	0	0	0	0	0	0	0	0	0	0	0	0	0	0	0	0	0	0	0.00542	0
Comamonas_testosteroni	0	0	0	0	0	0	0	0	0	0	0	0	0	0	0	0	0	0	0	0	0	0	0	0	0	0	0	0	0	0	0	0	0	0	0	0	0	0	0	0	0	0	0	0	0	0	0	0	0
Comamonas_thiooxydans	0	0	0	0	0	0	0	0	0	0	0	0	0	0	0	0	0	0	0	0	0	0	0	0	0	0	0	0	0	0	0	0	0	0	0	0	0	0	0	0	0	0	0	0	0	0	0	0	0
Delftia_tsuruhatensis	0	0	0	0	0	0	0	0	0	0	0	0	0	0	0	0	0	0	0	0	0	0	0	0	0	0	0	0	0.00096	0.00063	0.0015	0	0	0	0	0	0	0	0.00109	0	0	0	0	0	0	0	0	0.01456	0
Turicimonas_muris	0.12646	0.10508	0.07565	0.32476	0.27724	1.42426	0.82496	0.13888	1.56398	0.08318	0.32226	0.23289	0.73142	0.3389	2.0687	0	0.09128	0	0.04368	0.01968	2.0817	0.06778	0.4103	0.06636	0.24681	0.09359	1.38753	4.01318	0	0	0.37677	0	3.37735	3.92486	3.10852	1.93539	0.85997	2.94689	1.23651	2.42873	2.83574	2.08263	1.50042	1.69575	3.06455	0.45016	2.12639	2.92173	4.30179
Desulfovibrionaceae_bacterium	0.13644	0	0.03742	0.20212	0	0.04171	0.29993	0.16029	0.08429	0	0	0	0	0.28782	0.26172	0.07576	0	0.11378	0	0	0.07358	0	0.04409	0.08921	0.03464	0.08618	0.02597	0	0	0	0	0	8.33243	0	0.72974	1.1064	0.42523	1.04167	0.2479	0	0	0	0	0.8137	1.32966	0	1.39082	0.07906	2.57706
Citrobacter_amalonaticus	0	0	0	2.01099	0	0	0	0	0	0	0	0	0	0	0.0336	0	0	0	0	0	0	0	0	0	0	0	0	0	20.9219	16.1867	7.8866	2.1888	2.72753	1.08392	1.2026	1.08391	31.1166	2.38005	10.5709	0.62028	2.26627	2.72729	8.42003	15.7409	16.5952	0	0.19766	0.04812	0.31421
Enterobacter_cloacae_complex	0	0	0	0	0	0	0	0	0	0	0	0	0	0	0	0	0	0	0	0	0	0	0	0	0	0	0	43.1042	0	0.03309	0.00546	0.0809	0	0	0	0	1.13063	0.36223	0.82017	0	0	0.0466	0	0.08615	0	0	0	0	0
Escherichia_coli	0	0	0	0	0.00205	0.06188	0	0	0	0	0	0.08584	0	0	0	0	0.02748	0	0	0	0.06692	0	0	0	0	0	0	15.8826	38.0683	39.2384	74.1669	28.9058	0.91351	5.15605	3.48167	1.43185	22.7704	7.58099	7.758	0.24509	1.55704	6.86697	6.06879	24.6661	25.9505	0.32778	1.8184	0.00333	1.05373
Klebsiella_aerogenes	0	0	0	0	0	0	0	0	0	0	0	0	0	0	0	0	0	0	0	0	0	0	0	0	0	0	0	0	0	0	0	0	0	0	0	0	0	0	0	0	0	0	0	0	0	0	0	0.01702	0.00455
Klebsiella_pneumoniae	0	0	0	0	0	0	0	0	0	0	0	0	0	0	0	0	0	0	0	0	0	0	0	0	0	0	0	2.00666	0	0	0.13753	6.68417	0	0	0	0	0	0	0	0	0	0	0	0	0	0.99461	0.74696	0.00935	0.50255
Klebsiella_quasipneumoniae	0	0	0	0	0	0	0	0	0	0	0	0	0	0	0	0	0	0	0	0	0	0	0	0	0	0	0	3.79208	0	0	0.19393	12.3704	0	0	0	0	0.00096	0	0	0	0	0	0	0	0	1.47535	1.30142	0.11209	0.66899
Klebsiella_variicola	0	0	0	0	0	0	0	0	0	0	0	0	0	0	0	0	0	0	0	0	0	0	0	0	0	0	0	0.10301	0	0	0.00385	0.27542	0	0	0	0	0	0	0	0	0	0	0	0	0	0.03251	0.0246	0.00511	0.01529
Morganella_morganii	0	0	0	0	0	0	0	0	0	0	0	0	0	0	0	0	0	0	0	0	0	0	0	0	0	0	0	0	0	0	0.15425	0.18781	0	0	0	0	0	0	0	0	0	0	0	0	0	0	0	0	0
Proteus_hauseri	0	0	0	0	0	0	0	0	0	0	0	0	0	0	0	0	0	0	0	0	0	0	0	0	0	0	0	8.81833	4.74569	4.76509	4.25012	1.23021	0.00724	0.03638	0.01919	0.00957	0.04755	0.00761	0.1846	0.02397	0.01948	0.06561	0.81789	0.15358	0.61256	0.00199	0.00213	0	0.00965
Proteus_mirabilis	0	0	0	0	0	0	0	0	0	0	0	0	0	0	0	0	0	0	0	0	0	0	0	0	0	0	0	0	0	0	0	0	0	0	0	0	0	0	0	0	0	0	0	0	0.04946	0	0	0	0
Proteus_penneri	0	0	0	0	0	0	0	0	0	0	0	0	0	0	0	0	0	0	0	0	0	0	0	0	0	0	0	0	0	0	0	0	0.01393	0.04609	0.03798	0.00967	0.04375	0.01417	0.21597	0	0.01728	0.06092	0	0.17193	0.02003	0	0	0	0.00116
Proteus_vulgaris	0	0	0	0	0	0	0	0	0	0	0	0	0	0	0	0	0	0	0	0	0	0	0	0	0	0	0	0	0	0	0.00128	0	0	0	0	0	0	0	0	0	0	0	0	0	0	0	0	0	0
Acinetobacter_johnsonii	0	0	0	0	0	0	0	0	0	0	0	0	0	0	0	0	0	0	0	0	0	0	0	0	0	0	0	0	0	0	0	0	0	0	0	0	0	0	0	0	0	0	0	0	0	0	0	0	0
Acinetobacter_junii	0	0	0	0	0	0	0	0	0	0	0	0	0	0	0	0	0	0	0	0	0	0	0	0	0	0	0	0	0	0	0	0	0	0	0	0	0	0	0	0	0	0	0	0	0	0	0	0	0
Acinetobacter_lwoffii	0	0	0	0	0	0	0	0	0	0	0	0	0	0	0	0	0	0	0	0	0	0	0	0	0	0	0	0	0	0	0	0	0	0	0	0	0	0	0	0	0	0	0	0	0	0	0	0	0
Acinetobacter_pittii	0	0	0	0	0	0	0	0	0	0	0	0	0	0	0	0	0	0	0	0	0	0	0	0	0	0	0	0	0	0	0	0	0	0	0	0	0	0	0	0	0	0	0	0	0	0	0	0	0
Pseudomonas_fluorescens_group	0	0	0	0	0	0	0	0	0	0	0	0	0	0	0	0	0	0	0	0	0	0	0	0	0	0	0	0	0	0	0	0	0	0	0	0	0	0	0	0	0	0	0	0	0	0	0	0.03261	0
Stenotrophomonas_maltophilia	0	0	0	0	0	0	0	0	0	0	0	0	0	0	0	0	0	0	0	0	0	0	0	0	0	0	0	0.00194	0	0	0	0	0	0	0	0	0	0	0	0	0	0	0	0	0	0	0	0.01002	0
Stenotrophomonas_rhizophila	0	0	0	0	0	0	0	0	0	0	0	0	0	0	0	0	0	0	0	0	0	0	0	0	0	0	0	0	0	0	0	0	0	0	0	0	0	0	0	0	0	0	0	0	0	0	0	0.00549	0
Pseudomonas_geniculata	0	0	0	0	0	0	0	0	0	0	0	0	0	0	0	0	0	0	0	0	0	0	0	0	0	0	0	0	0	0	0	0	0	0	0	0	0	0	0	0	0	0	0	0	0	0	0	0.00063	0
Akkermansia_muciniphila	0	0	0	0	0	0	0	0	0.0915	0	0	0	0	0	0	0	0	0	0	0	0	0	0	0	0	0	0	0	0	0	0	0	8.47524	5.96205	4.27298	9.43898	0	0	0	0	1.39485	0.46658	0.59956	2.06408	2.97825	21.4304	17.2989	14.46	2.36114
[truncated: 113 more columns]

## Sheet: Table S2
Table S2 The abundance of microbiome pathways
Pathway	MC1-1	MC1-2	MC1-3	MC1-4	MC1-5	MC1-6	MC1-7	MC1-8	MC1-9	CT1-1	CT1-2	CT1-3	CT1-4	CT1-5	CT1-6	CT1-7	CT1-8	CT1-9	NC1-1	NC1-2	NC1-3	NC1-4	NC1-5	NC1-6	NC1-7	NC1-8	NC1-9	MC2-1	MC2-2	MC2-3	MC2-4	MC2-5	MC2-6	MC2-7	MC2-8	MC2-9	CT2-1	CT2-2	CT2-3	CT2-4	CT2-5	CT2-6	CT2-7	CT2-8	CT2-9	NC2-1	NC2-2	NC2-3	NC2-4
1CMET2-PWY: N10-formyl-tetrahydrofolate biosynthesis	0.000221828	0.000326015	0.000328427	0.000284288	0.000288696	0.000341274	0.000293418	0.0003016	0.000330953	0.000300446	0.000291477	0.000366242	0.000326739	0.000280943	0.000310537	0.000303384	0.000286177	0.000260285	0.000322111	0.000361234	0.000333106	0.000300001	0.000332944	0.000291267	0.000265509	0.00029206	0.000300517	5.5737e-05	3.65202e-05	2.96497e-05	2.1831e-05	1.47829e-05	0.000153105	0.00010638	7.44714e-05	9.8704e-05	0.00015843	0.00020099	7.43597e-05	0.000105095	0.000134049	8.30477e-05	7.80331e-05	0.000100947	0.00014419	0.000292232	0.000281527	0.000280973	0.000177939
3-HYDROXYPHENYLACETATE-DEGRADATION-PWY: 4-hydroxyphenylacetate degradation	0	0	0	0	0	0	0	0	0	0	0	0	0	0	0	0	0	0	0	0	0	0	0	0	0	0	0	0	0	0	0	0	0	0	0	0	0	0	0	0	0	0	0	0	0	0	0	2.75351e-07	0
7ALPHADEHYDROX-PWY: cholate degradation (bacteria, anaerobic)	6.66412e-07	0	0	1.91476e-07	0	0	2.68703e-07	0	0	0	0	0	0	3.78078e-07	3.41285e-07	0	0	4.79874e-07	0	0	0	2.80694e-07	0	2.16497e-07	3.6318e-07	0	0	0	0	0	0	0	0	0	0	0	0	0	0	0	0	0	0	0	0	0	0	0	0
ALLANTOINDEG-PWY: superpathway of allantoin degradation in yeast	2.34974e-06	7.58123e-07	7.02767e-07	1.54629e-06	3.82474e-07	3.52601e-07	1.30927e-06	1.92384e-06	5.19152e-07	8.38484e-07	7.59488e-07	7.74236e-07	2.95065e-07	1.66676e-06	1.64143e-06	3.24997e-07	1.05372e-06	1.33696e-06	9.48781e-07	3.28799e-07	3.10728e-07	0	0	1.14324e-06	9.51905e-07	5.25076e-07	0	0	0	0	0	0	2.58583e-07	0	0	0	7.92782e-07	0	0	0	0	0	0	0	0	1.96483e-07	0	4.27938e-07	0
ANAEROFRUCAT-PWY: homolactic fermentation	0.000133493	0.000228702	0.00024317	0.000208092	0.000183482	0.000228708	0.000197177	0.00023382	0.00022367	0.00021177	0.000202079	0.000243093	0.000235098	0.000213428	0.000208093	0.000212353	0.000216056	0.000209391	0.000230911	0.000245328	0.000248977	0.000186782	0.000227537	0.000223076	0.00017469	0.000215871	0.000207465	3.90829e-05	5.53131e-05	4.32642e-05	2.41247e-05	3.63952e-05	5.94041e-05	5.26242e-05	5.58944e-05	4.86877e-05	0.000110564	9.43279e-05	8.50455e-05	5.75126e-05	8.03425e-05	5.4648e-05	5.32074e-05	6.46108e-05	7.96875e-05	0.000124507	0.000108993	0.000149927	0.000137342
ANAGLYCOLYSIS-PWY: glycolysis III (from glucose)	0.000258556	0.000302217	0.000321168	0.000264154	0.000282433	0.0003028	0.000289878	0.000266041	0.000309828	0.000289328	0.000273304	0.000316304	0.00029443	0.000258964	0.000280784	0.000281853	0.000271107	0.000251766	0.000285473	0.000336484	0.000324513	0.000321592	0.000306595	0.000305491	0.00028726	0.000288261	0.000313979	4.97386e-05	6.67643e-05	5.90386e-05	3.20598e-05	3.60708e-05	0.000188807	0.000119672	6.77216e-05	8.49615e-05	0.000182817	0.000167096	9.99978e-05	0.000119148	0.000152644	9.02627e-05	8.71743e-05	0.000112463	0.000146567	0.00026282	0.000252673	0.000259965	0.000195927
ARG+POLYAMINE-SYN: superpathway of arginine and polyamine biosynthesis	5.3363e-05	1.89469e-05	2.94613e-05	2.11586e-05	1.91852e-05	1.6587e-05	4.38633e-05	4.781e-05	1.65726e-05	2.84267e-05	2.06479e-05	2.24616e-05	2.1838e-05	3.84563e-05	4.61139e-05	4.06716e-05	1.84235e-05	4.00432e-05	2.06975e-05	1.72104e-05	2.69891e-05	1.62373e-05	1.51658e-05	2.757e-05	4.49764e-05	2.06555e-05	3.41344e-05	3.13068e-05	4.12887e-05	3.4732e-05	2.29477e-05	1.71511e-05	1.47278e-05	1.80389e-05	1.15656e-05	1.26527e-05	5.61323e-05	3.61922e-05	3.57662e-05	6.27788e-06	1.25234e-05	1.29674e-05	2.71331e-05	3.3682e-05	4.26886e-05	4.99201e-06	5.9431e-06	1.61377e-05	1.57429e-05
ARGDEG-PWY: superpathway of L-arginine, putrescine, and 4-aminobutanoate degradation	0	0	0	0	0	0	0	0	0	0	0	0	0	0	0	0	0	0	0	0	0	0	0	0	0	0	0	1.21905e-06	0	0	0	0	0	0	0	0	0	0	0	0	0	0	0	0	0	0	4.18021e-07	0	7.67077e-07
ARGININE-SYN4-PWY: L-ornithine de novo biosynthesis	4.05055e-05	3.61089e-05	3.70047e-05	3.61926e-05	3.48539e-05	3.1871e-05	3.56721e-05	3.52846e-05	3.16795e-05	3.67647e-05	3.23197e-05	3.87302e-05	3.47238e-05	3.5843e-05	3.26079e-05	3.62027e-05	3.16867e-05	3.51913e-05	3.22941e-05	4.53652e-05	4.36125e-05	4.90179e-05	4.69716e-05	4.48129e-05	5.28922e-05	4.40791e-05	4.85418e-05	2.75349e-06	2.69618e-06	3.11435e-06	1.89734e-06	2.57918e-06	2.87291e-05	1.42395e-05	9.93609e-06	1.15202e-05	1.53254e-05	2.82197e-05	7.16896e-06	1.82153e-05	1.28384e-05	6.49671e-06	6.18991e-06	8.24492e-06	1.48643e-05	3.00666e-05	3.43007e-05	3.037e-05	2.56767e-05
ARGORNPROST-PWY: arginine, ornithine and proline interconversion	3.11102e-05	1.36795e-05	1.05154e-05	1.22248e-05	1.38547e-05	1.54737e-05	1.96749e-05	2.01182e-05	1.3874e-05	2.58409e-05	1.3386e-05	1.54961e-05	1.37628e-05	2.36547e-05	1.86888e-05	2.13578e-05	1.37945e-05	2.38996e-05	1.02174e-05	1.4718e-05	9.28578e-06	1.18487e-05	1.1971e-05	1.83304e-05	2.5883e-05	1.08913e-05	1.52268e-05	0	0	0	0	0	1.99994e-05	0	6.83187e-06	6.83697e-06	5.86579e-06	8.72308e-06	3.29511e-06	5.18871e-06	5.92221e-06	8.96776e-06	9.77429e-06	9.28659e-06	7.84309e-06	8.23721e-06	9.96639e-06	6.52905e-06	8.21833e-06
ARGSYN-PWY: L-arginine biosynthesis I (via L-ornithine)	0.000262608	0.000168652	0.000151058	0.000186576	0.000157572	0.000163812	0.00022221	0.000172268	0.000176409	0.000214839	0.000178994	0.000190398	0.000164706	0.000180335	0.000195443	0.000184361	0.000142549	0.000209814	0.000169519	0.000164376	0.000141682	0.000174803	0.000158924	0.000150603	0.000210408	0.000144716	0.000150981	8.24966e-05	5.22627e-05	4.63345e-05	3.50241e-05	1.99723e-05	0.000188835	0.000103612	6.35353e-05	6.89704e-05	0.000141233	0.000105579	9.44805e-05	9.61033e-05	8.68015e-05	7.01877e-05	7.83886e-05	0.000104043	0.000128002	0.000147701	0.00013669	0.000149744	0.000106196
ARGSYNBSUB-PWY: L-arginine biosynthesis II (acetyl cycle)	0.000205326	8.16225e-05	8.65049e-05	0.000109228	5.18519e-05	6.89421e-05	0.000162738	0.000115777	9.11133e-05	0.000109653	7.36785e-05	7.06926e-05	7.5798e-05	0.000124713	0.000133423	0.000106712	7.60907e-05	0.00015395	7.64382e-05	6.34059e-05	7.65076e-05	5.21397e-05	6.314e-05	9.73115e-05	0.000158774	8.24496e-05	7.64798e-05	8.1641e-05	5.55284e-05	4.84106e-05	3.48933e-05	2.1691e-05	0.00016606	8.22298e-05	5.05498e-05	4.94565e-05	0.000128727	7.70856e-05	8.56537e-05	7.76841e-05	5.91265e-05	5.51897e-05	6.97133e-05	9.3565e-05	0.000107174	4.94226e-05	6.27458e-05	0.000100056	8.56593e-05
ARO-PWY: chorismate biosynthesis I	0.000296266	0.000235134	0.000232522	0.000221351	0.000226623	0.000252987	0.000282954	0.000256176	0.000263456	0.000257739	0.000233434	0.00024696	0.000253567	0.000242471	0.000284756	0.000254383	0.000205777	0.000255046	0.000226556	0.000216661	0.000253475	0.000198763	0.000191062	0.000214857	0.000259669	0.000213918	0.000263755	5.69338e-05	6.02671e-05	5.35736e-05	3.70338e-05	5.07229e-05	0.000176822	0.000114114	7.21761e-05	9.52834e-05	0.000169873	0.000166633	8.70886e-05	9.48869e-05	9.93092e-05	7.28127e-05	7.94208e-05	0.000118292	0.000148976	0.000193584	0.000192322	0.000222635	0.000155906
ASPASN-PWY: superpathway of L-aspartate and L-asparagine biosynthesis	0.000108349	0.00014348	0.000143513	0.000131742	0.000134108	0.00014608	0.000108098	0.000137154	0.000125962	0.000135825	0.000136471	0.000154112	0.000136532	0.000120685	0.00011468	0.000126513	0.000115204	0.000111376	0.000130851	0.000137466	0.000121167	0.000139632	0.000125477	0.000110341	0.000107821	0.000102165	0.000104362	6.18346e-05	4.14149e-05	3.23198e-05	2.59699e-05	4.53272e-05	7.82401e-05	5.10277e-05	3.70127e-05	4.29347e-05	0.000110959	9.87426e-05	6.54293e-05	5.44273e-05	8.12894e-05	5.65567e-05	6.73987e-05	7.84767e-05	8.55033e-05	0.000120767	0.000112585	0.000109758	7.70302e-05
AST-PWY: L-arginine degradation II (AST pathway)	0	0	0	7.60811e-07	0	0	0	0	0	0	0	0	0	0	0	0	0	0	0	0	0	0	0	0	0	0	0	5.2445e-06	3.04604e-05	2.5685e-05	1.46093e-05	7.67277e-06	2.65102e-06	1.79449e-06	1.63672e-06	1.30525e-06	2.95924e-05	3.51283e-06	1.96314e-05	9.11558e-07	3.4001e-06	4.93671e-06	1.31772e-05	1.59532e-05	1.5403e-05	2.17972e-07	2.20337e-07	6.95587e-07	3.89623e-07
BIOTIN-BIOSYNTHESIS-PWY: biotin biosynthesis I	9.63401e-06	6.68282e-05	6.91497e-05	5.21342e-05	0.00016458	0.000113277	7.32292e-05	4.43629e-05	6.4934e-05	5.89252e-05	6.62412e-05	7.41999e-05	0.0001175	4.58501e-05	8.36551e-05	5.87529e-05	6.56436e-05	2.66157e-05	7.14028e-05	6.80821e-05	0.000100427	9.00059e-05	4.84217e-05	5.27306e-05	3.03386e-05	5.46468e-05	0.00011158	3.90754e-05	4.62375e-05	4.1683e-05	2.54141e-05	2.04329e-05	2.14557e-05	2.67895e-05	3.90846e-05	4.60652e-05	0.000107355	0.000139214	5.57767e-05	6.58528e-05	7.03127e-05	3.66934e-05	4.77368e-05	8.31307e-05	9.05474e-05	7.92921e-05	6.09984e-05	5.6253e-05	4.81419e-05
BRANCHED-CHAIN-AA-SYN-PWY: superpathway of branched amino acid biosynthesis	0.000278217	0.00023219	0.000212198	0.000239663	0.000239606	0.000225429	0.000246603	0.000225814	0.000225895	0.000279413	0.000228168	0.000264905	0.000221539	0.000233937	0.000268488	0.000246117	0.000191173	0.000243149	0.000224575	0.000224591	0.000212819	0.000230518	0.000227753	0.000207287	0.000224498	0.000213977	0.000222834	2.85605e-05	4.68766e-05	2.02974e-05	2.2351e-05	2.34033e-05	0.000128122	6.02524e-05	4.63703e-05	6.10165e-05	0.000128978	0.000148391	7.46636e-05	7.80402e-05	6.04896e-05	4.30422e-05	6.43352e-05	9.08631e-05	0.000115219	0.000194902	0.000188087	0.000186118	9.47212e-05
CALVIN-PWY: Calvin-Benson-Bassham cycle	0.00031869	0.000375792	0.000374752	0.000344873	0.000344494	0.00039676	0.000370167	0.000364992	0.000408512	0.000356144	0.000348583	0.000405779	0.000379056	0.000345439	0.000372513	0.000360515	0.000342951	0.000327138	0.000380057	0.000434721	0.000407639	0.00035594	0.000398997	0.000373343	0.000327765	0.000367037	0.00038007	8.91198e-05	0.000122197	0.000109433	5.33496e-05	8.62528e-05	0.000214304	0.000153025	0.000105608	0.000119704	0.000236673	0.000240432	0.000131364	0.000147497	0.000195063	0.00012898	0.000128062	0.00014307	0.000196241	0.000342238	0.000332948	0.000334735	0.000254769
CATECHOL-ORTHO-CLEAVAGE-PWY: catechol degradation to &beta;-ketoadipate	0	0	0	8.90492e-07	0	0	0	0	0	0	0	0	0	0	0	0	0	0	0	0	0	0	0	0	0	0	0	8.04357e-07	2.57672e-05	2.28211e-05	1.09595e-05	9.34183e-06	1.90819e-06	1.23086e-06	1.23774e-06	1.03353e-06	2.28792e-05	3.37262e-06	1.64183e-05	6.15462e-07	2.84549e-06	3.62798e-06	1.12234e-05	1.39028e-05	1.31976e-05	9.07736e-07	3.55844e-07	1.46075e-07	4.88706e-07
CENTFERM-PWY: pyruvate fermentation to butanoate	7.55917e-05	3.14146e-05	2.917e-05	3.77285e-05	1.69817e-05	2.61621e-05	5.77477e-05	3.67619e-05	3.18209e-05	3.69992e-05	2.58937e-05	2.70633e-05	2.24235e-05	4.53052e-05	4.58864e-05	3.36615e-05	2.87415e-05	5.6019e-05	2.9278e-05	1.88309e-05	2.07345e-05	1.52406e-05	1.88773e-05	2.7743e-05	4.75923e-05	2.83134e-05	2.66463e-05	9.46332e-07	0	0	0	0	2.13037e-05	9.53569e-06	6.84433e-06	5.79541e-06	2.19999e-05	1.27698e-05	3.24015e-06	1.0405e-05	1.16805e-05	1.20113e-05	1.31166e-05	2.01946e-05	2.30162e-05	1.03137e-05	1.05005e-05	1.32622e-05	1.4195e-05
CITRULBIO-PWY: L-citrulline biosynthesis	1.88629e-05	3.55789e-06	7.75434e-06	9.54226e-06	7.27163e-06	1.09039e-05	2.54028e-06	1.23094e-05	1.20038e-05	7.83753e-06	8.06651e-06	1.27288e-06	4.33681e-06	8.26651e-06	1.9028e-05	1.25773e-05	6.37904e-06	1.92258e-05	5.78015e-06	5.36151e-06	1.196e-05	7.77329e-06	5.03634e-06	8.81178e-06	1.37399e-05	1.28183e-05	5.65195e-06	0	0	0	0	0	2.82415e-05	2.4632e-05	1.53223e-05	1.45915e-05	1.23503e-06	2.53789e-05	3.95542e-07	1.29e-05	7.38818e-06	1.11384e-06	2.60285e-06	5.08373e-06	1.08784e-05	8.78937e-06	6.40866e-06	3.32853e-05	2.41535e-05
COA-PWY-1: coenzyme A biosynthesis II (mammalian)	0.000313003	0.000343599	0.000370017	0.000314743	0.000354257	0.000380089	0.000365779	0.000350654	0.000376611	0.000347785	0.000329137	0.000387243	0.000370549	0.000318572	0.000373586	0.000320772	0.000318167	0.000310856	0.000358403	0.000341498	0.00033764	0.000269666	0.000326855	0.000296644	0.000278425	0.000310806	0.000325991	5.8579e-05	5.69533e-05	4.88232e-05	2.66729e-05	2.01578e-05	0.000161973	9.8143e-05	7.19758e-05	9.86081e-05	0.000175166	0.000221794	8.24795e-05	0.000118222	0.00014226	9.80282e-05	9.06416e-05	0.000112509	0.000146611	0.00027222	0.000250045	0.000283943	0.000217049
COA-PWY: coenzyme A biosynthesis I	0.000136672	0.000185197	0.000199431	0.000179147	0.000181578	0.000211482	0.00017477	0.00016226	0.000200113	0.000187538	0.000178098	0.000223169	0.000194592	0.00017295	0.000177451	0.000159413	0.000170189	0.000153192	0.000187822	0.000189215	0.000169749	0.000154477	0.000189925	0.00014501	0.000134328	0.000172389	0.00015327	5.44811e-05	4.55178e-05	3.98772e-05	2.27194e-05	1.07212e-05	9.54169e-05	6.50467e-05	4.78882e-05	5.97618e-05	0.000119785	0.000126699	5.36885e-05	5.60929e-05	7.69114e-05	4.55986e-05	4.96497e-05	6.86608e-05	8.47231e-05	0.000197555	0.000176019	0.000192067	0.000106308
COBALSYN-PWY: adenosylcobalamin salvage from cobinamide I	6.38467e-05	5.58519e-05	6.53995e-05	4.74182e-05	3.21269e-05	3.48587e-05	4.21024e-05	6.71645e-05	3.70476e-05	4.33019e-05	4.65329e-05	5.20853e-05	3.99077e-05	4.80301e-05	4.82214e-05	5.03611e-05	4.38596e-05	4.48118e-05	4.91061e-05	4.89697e-05	6.07631e-05	3.9958e-05	4.55623e-05	4.93308e-05	5.47659e-05	4.5544e-05	4.84084e-05	8.6611e-07	4.01414e-05	3.57355e-05	1.83015e-05	1.09999e-05	2.5444e-05	3.34512e-06	3.89907e-06	3.64147e-06	5.15509e-05	9.43841e-06	3.19454e-05	1.12882e-05	8.11884e-06	1.11353e-05	2.21493e-05	2.77719e-05	2.76226e-05	1.17588e-05	1.10764e-05	1.7001e-05	1.72154e-05
CODH-PWY: reductive acetyl coenzyme A pathway	0	0	0	0	0	0	0	0	1.14167e-07	0	0	0	0	0	0	0	0	0	0	0	0	0	0	0	0	0	0	0	0	0	0	0	0	0	0	0	0	0	0	0	0	0	0	0	0	0	0	0	0
COLANSYN-PWY: colanic acid building blocks biosynthesis	6.22481e-05	7.35807e-05	8.27456e-05	7.21017e-05	4.94898e-05	6.15864e-05	8.14992e-05	8.50248e-05	6.4701e-05	5.98017e-05	5.36867e-05	7.05398e-05	9.565e-05	8.01943e-05	6.65231e-05	9.28301e-05	8.58144e-05	7.81166e-05	5.97325e-05	6.13067e-05	5.2708e-05	3.47044e-05	6.07574e-05	6.31339e-05	6.63327e-05	4.96022e-05	6.22721e-05	1.19819e-05	3.06095e-05	2.53294e-05	1.43813e-05	1.10254e-05	6.68352e-05	4.03776e-05	3.02756e-05	3.09168e-05	7.92953e-05	4.61342e-05	3.78633e-05	3.35236e-05	4.18931e-05	2.87336e-05	3.50053e-05	5.23374e-05	6.18137e-05	5.8373e-05	5.985e-05	6.88808e-05	5.57516e-05
COMPLETE-ARO-PWY: superpathway of aromatic amino acid biosynthesis	0.000256537	0.000210537	0.000197812	0.000198744	0.000208767	0.000221949	0.000254491	0.000206842	0.000242284	0.000227703	0.000206879	0.000224093	0.000219179	0.000197664	0.000249511	0.000214209	0.000174628	0.000212782	0.000201011	0.000200768	0.000221458	0.000190081	0.000186197	0.000184619	0.000209478	0.00019064	0.000233138	6.12059e-05	6.21956e-05	5.68262e-05	3.89182e-05	5.36982e-05	0.00015077	9.47509e-05	6.69256e-05	8.9653e-05	0.000160916	0.000154423	8.64472e-05	7.98211e-05	8.32972e-05	6.07697e-05	7.28819e-05	0.000116332	0.000139028	0.000194334	0.000186378	0.000205784	0.000128009
CRNFORCAT-PWY: creatinine degradation I	3.87377e-06	1.51972e-06	1.11396e-06	1.50244e-06	1.00282e-06	1.33341e-06	2.84123e-06	1.97549e-06	1.65398e-06	1.89653e-06	1.07433e-06	1.47061e-06	7.24371e-07	2.02495e-06	2.02965e-06	1.39368e-06	1.52205e-06	2.52807e-06	2.02498e-06	7.38761e-07	1.62153e-07	7.33342e-07	6.9139e-07	1.14547e-06	1.60001e-06	3.38634e-07	9.89435e-07	6.67862e-07	0	0	2.86189e-08	0	0	0	0	0	8.8173e-08	0	0	0	0	0	0	0	3.27249e-07	4.59214e-07	2.6264e-07	4.4695e-07	1.59527e-07
DAPLYSINESYN-PWY: L-lysine biosynthesis I	3.31342e-05	9.1895e-05	7.45125e-05	7.35234e-05	7.61013e-05	8.40541e-05	4.83445e-05	6.10848e-05	8.73554e-05	8.39537e-05	7.54674e-05	9.23499e-05	6.77008e-05	5.26685e-05	7.04899e-05	5.8988e-05	6.67099e-05	5.14893e-05	8.3603e-05	6.81119e-05	6.03311e-05	6.336e-05	7.82805e-05	6.59714e-05	4.12681e-05	5.28145e-05	5.77805e-05	4.42737e-05	4.5507e-05	3.97128e-05	2.29142e-05	3.29135e-05	6.61019e-05	7.25599e-05	3.47067e-05	3.82418e-05	9.00463e-05	6.08027e-05	5.08061e-05	5.32202e-05	9.30489e-05	5.50119e-05	5.76094e-05	6.10587e-05	7.88408e-05	7.59854e-05	8.76903e-05	8.10108e-05	5.71509e-05
DENOVOPURINE2-PWY: superpathway of purine nucleotides de novo biosynthesis II	9.75946e-05	0.000247694	0.000231468	0.000239079	0.000232979	0.000261912	0.000185225	0.000195777	0.000240576	0.000228316	0.00023654	0.000284074	0.000248968	0.000204757	0.00021959	0.000205894	0.000229218	0.000157967	0.000253815	0.000284903	0.000243368	0.000233849	0.000276092	0.000223136	0.000172144	0.000231578	0.000225542	3.25181e-05	3.03951e-05	2.41554e-05	1.71445e-05	1.62844e-05	0.000131696	0.000121236	7.4044e-05	8.64099e-05	0.000172019	0.00017379	7.47841e-05	8.97418e-05	0.000142706	9.19053e-05	8.55284e-05	9.88785e-05	0.000142658	0.000250214	0.000250984	0.00023645	0.000150371
DHGLUCONATE-PYR-CAT-PWY: glucose degradation (oxidative)	0	0	0	0	0	0	0	0	0	0	0	0	0	0	0	0	0	0	0	0	0	0	0	0	0	0	0	0	0	0	0	0	5.68279e-07	0	0	0	0	0	0	0	0	0	0	0	0	0	0	0	0
DTDPRHAMSYN-PWY: dTDP-L-rhamnose biosynthesis I	0.000225004	0.000297075	0.000305117	0.000267817	0.000304823	0.000293515	0.000237142	0.000246496	0.000308554	0.000256742	0.000267633	0.000314602	0.000302511	0.000243699	0.000235727	0.000259786	0.000271707	0.000212692	0.000286029	0.000303557	0.00030657	0.000316405	0.000307348	0.000242627	0.000196707	0.000260215	0.000239614	1.43177e-05	7.72379e-05	6.33509e-05	6.72435e-05	4.70056e-05	0.000131869	0.00010761	7.7212e-05	9.59815e-05	0.000168702	0.000149096	5.39315e-05	0.000117382	0.000146325	9.26182e-05	7.39112e-05	0.000105126	0.000108962	0.000258058	0.00027993	0.000218008	0.000187045
ECASYN-PWY: enterobacterial common antigen biosynthesis	0	0	0	6.22066e-07	0	0	0	0	0	0	0	0	0	0	0	0	0	0	0	0	0	0	0	0	0	0	0	3.20616e-06	1.37995e-05	1.22445e-05	6.36379e-06	3.26915e-06	1.91396e-06	8.66431e-07	1.25365e-06	7.95579e-07	1.54278e-05	2.79936e-06	8.42979e-06	5.09048e-07	2.03587e-06	2.70647e-06	6.0861e-06	8.16186e-06	8.0318e-06	0	3.124e-07	1.7576e-07	3.50909e-07
ENTBACSYN-PWY: enterobactin biosynthesis	0	0	0	5.66832e-06	0	0	0	1.11435e-06	0	0	5.99798e-07	0	0	0	0	0	0	0	0	0	0	0	0	0	0	0	0	0	5.57899e-05	4.89437e-05	2.49209e-05	3.09424e-05	1.20389e-05	7.41633e-06	7.66094e-06	5.96762e-06	5.73373e-05	1.31369e-05	3.52877e-05	3.57258e-06	1.13173e-05	1.12905e-05	2.87959e-05	3.74285e-05	3.50765e-05	0	0	1.10677e-06	6.899e-06
FAO-PWY: fatty acid &beta;-oxidation I	3.60711e-05	1.25593e-05	1.01432e-05	1.83656e-05	5.09997e-06	9.8505e-06	2.72596e-05	1.73702e-05	1.10397e-05	1.40712e-05	8.96586e-06	8.03364e-06	6.5234e-06	2.22899e-05	1.72007e-05	1.37727e-05	9.13682e-06	2.65539e-05	1.04889e-05	8.37275e-06	1.10214e-05	6.92885e-06	8.65946e-06	1.28962e-05	2.89669e-05	1.64153e-05	1.40945e-05	0.000110635	0.000100319	8.95529e-05	5.69323e-05	8.71897e-05	2.40696e-05	9.58493e-06	7.53003e-06	5.98696e-06	9.14721e-05	1.4992e-05	6.08516e-05	7.33016e-06	1.19784e-05	1.7294e-05	3.90132e-05	5.72064e-05	5.36252e-05	1.11261e-05	8.31031e-06	9.24302e-06	1.36183e-05
FASYN-ELONG-PWY: fatty acid elongation -- saturated	0.0001366	0.000231841	0.000250439	0.000199724	0.000252476	0.000270652	0.000206189	0.000219405	0.000253535	0.000217344	0.000233783	0.000262471	0.000266898	0.000196986	0.000218641	0.000194679	0.00021963	0.000170271	0.000242232	0.000281388	0.000280059	0.000225762	0.000256581	0.000238119	0.00017213	0.000222439	0.00026104	7.22099e-05	7.13154e-05	5.88652e-05	3.5546e-05	5.19704e-05	0.000150028	0.000116844	8.51822e-05	0.000101696	0.000161888	0.000223165	9.21282e-05	0.000109483	0.000146788	9.38739e-05	8.79396e-05	0.000123927	0.000160273	0.000259708	0.000235879	0.000250399	0.0001736
FASYN-INITIAL-PWY: superpathway of fatty acid biosynthesis initiation (E. coli)	0.000141594	0.000198035	0.000199348	0.000212228	0.00021548	0.000246085	0.000207253	0.0002093	0.000235479	0.000202504	0.000204608	0.00019561	0.00022985	0.000203216	0.00021327	0.000185155	0.000213299	0.000184169	0.000209634	0.000188839	0.000250928	0.000176638	0.000189139	0.000215267	0.000180053	0.000195462	0.000257519	8.82114e-05	6.19088e-05	4.96312e-05	3.66388e-05	6.98281e-05	0.000130604	0.000109398	6.6859e-05	7.99613e-05	0.000124611	0.000195885	7.06394e-05	9.62207e-05	0.000101839	5.44154e-05	7.27235e-05	9.51173e-05	0.000136856	0.000139784	0.000109872	0.000148657	0.000158448
FERMENTATION-PWY: mixed acid fermentation	1.49848e-06	5.52611e-07	2.67979e-06	1.92613e-05	1.03399e-06	1.92036e-06	1.87118e-06	8.20895e-07	4.30423e-06	7.332e-06	1.14362e-06	1.99146e-06	1.21756e-05	8.12119e-06	6.86016e-06	3.33131e-07	0	1.5333e-05	2.79639e-06	0	3.18693e-06	1.41743e-05	1.37401e-05	2.92562e-06	6.37494e-07	3.16304e-06	1.60549e-06	6.79896e-05	7.05722e-05	5.47242e-05	3.66521e-05	5.53889e-05	3.29657e-05	1.47905e-05	1.57112e-05	1.42554e-05	9.27247e-05	2.79835e-05	5.40345e-05	1.05355e-05	2.72911e-05	2.23888e-05	4.76739e-05	6.1174e-05	7.07654e-05	3.3948e-05	1.8615e-05	1.92674e-05	2.47236e-05
FOLSYN-PWY: superpathway of tetrahydrofolate biosynthesis and salvage	2.90765e-06	6.21876e-06	2.90286e-06	7.34033e-06	5.00509e-06	2.11722e-06	5.08398e-06	3.54647e-06	3.01904e-06	4.72438e-06	3.64653e-06	2.8793e-06	0	3.20599e-06	0	3.81234e-06	1.95029e-06	3.23177e-06	4.19487e-06	5.65526e-07	4.13822e-06	1.6803e-06	2.8628e-06	1.38465e-06	3.06203e-06	1.58295e-06	2.32394e-06	1.51794e-05	3.36142e-05	2.79746e-05	1.78781e-05	1.25578e-05	1.29257e-05	9.8511e-06	8.69531e-06	7.36502e-06	6.97684e-05	1.91032e-05	4.08447e-05	5.21834e-06	1.22121e-05	1.48369e-05	2.98886e-05	4.12859e-05	4.37394e-05	3.87874e-07	3.18807e-06	3.05851e-06	7.29265e-06
FUC-RHAMCAT-PWY: superpathway of fucose and rhamnose degradation	1.49068e-05	5.24001e-06	3.66117e-06	9.5012e-06	4.18026e-06	4.52996e-06	1.31495e-05	8.83873e-06	6.04194e-06	8.29404e-06	6.54832e-06	4.16406e-06	4.54233e-06	9.81896e-06	9.02016e-06	7.66707e-06	2.94877e-06	1.20812e-05	4.12907e-06	1.61898e-06	2.63881e-06	2.97961e-06	1.94531e-06	5.21487e-06	5.42793e-06	1.8987e-06	3.62753e-06	6.95306e-06	4.85691e-05	4.17276e-05	2.44846e-05	2.65273e-05	2.41833e-05	1.46112e-05	1.06176e-05	9.60171e-06	6.35013e-05	1.08117e-05	3.6576e-05	4.94098e-06	9.65965e-06	1.05403e-05	2.44371e-05	3.8262e-05	3.80431e-05	2.66365e-05	1.78075e-05	1.48582e-05	6.70486e-06
FUCCAT-PWY: fucose degradation	8.8243e-06	2.42007e-06	1.66087e-06	4.58213e-06	1.93618e-06	2.09658e-06	6.59968e-06	4.19857e-06	2.82155e-06	3.94371e-06	3.08743e-06	1.9024e-06	2.09674e-06	4.96358e-06	4.34182e-06	3.63129e-06	1.34239e-06	5.89792e-06	1.89748e-06	7.28114e-07	1.84624e-06	1.35346e-06	8.78759e-07	2.52996e-06	2.50351e-06	8.57762e-07	1.66539e-06	9.03174e-06	4.96762e-05	4.36343e-05	2.32774e-05	4.4915e-05	1.7275e-05	1.46229e-05	1.18263e-05	1.79015e-05	5.70945e-05	8.33918e-06	3.09874e-05	2.72002e-06	9.25389e-06	1.13934e-05	2.5984e-05	3.49367e-05	3.28064e-05	3.88863e-05	1.96165e-05	2.62907e-05	3.96409e-06
GALACT-GLUCUROCAT-PWY: superpathway of hexuronide and hexuronate degradation	0.000123048	7.83102e-05	9.13957e-05	8.10022e-05	6.24722e-05	6.74219e-05	9.57472e-05	9.80706e-05	7.37288e-05	9.46902e-05	8.17551e-05	8.47619e-05	8.89502e-05	0.000100707	8.90724e-05	0.000109773	7.15765e-05	9.99631e-05	7.81036e-05	6.23646e-05	7.16768e-05	6.48357e-05	6.11019e-05	8.59678e-05	0.000104284	6.8113e-05	7.59086e-05	1.66519e-05	4.38372e-05	3.97002e-05	2.46048e-05	2.41209e-05	1.36134e-05	7.71007e-06	9.57367e-06	2.08347e-05	6.8934e-05	2.59513e-05	3.55612e-05	2.73286e-05	2.18972e-05	2.351e-05	3.5087e-05	4.61315e-05	5.10275e-05	1.67842e-05	4.15572e-05	3.62885e-05	3.31746e-05
GALACTARDEG-PWY: D-galactarate degradation I	9.75352e-06	3.49013e-06	3.0108e-06	3.96996e-06	2.02756e-06	2.74899e-06	5.13402e-06	5.33797e-06	2.69567e-06	4.48148e-06	1.93219e-06	2.10925e-06	2.90952e-06	4.81127e-06	5.58704e-06	3.6391e-06	2.78904e-06	5.21698e-06	2.47981e-06	2.00904e-06	1.90561e-06	2.89941e-06	2.0165e-06	2.81029e-06	1.10106e-05	2.60088e-06	6.03755e-06	3.87967e-05	3.24107e-05	2.68611e-05	1.64523e-05	3.51326e-05	4.93318e-06	1.82205e-06	2.27384e-06	1.28712e-06	3.02947e-05	5.54709e-06	1.90671e-05	9.25732e-07	3.28719e-06	4.44554e-06	1.16481e-05	1.63451e-05	1.33647e-05	2.19198e-06	1.87523e-06	9.68879e-07	2.39565e-06
GALACTUROCAT-PWY: D-galacturonate degradation I	0.000117137	7.88346e-05	9.17108e-05	7.60313e-05	5.66675e-05	6.45286e-05	8.8844e-05	9.4979e-05	7.03442e-05	8.51776e-05	7.85945e-05	7.62554e-05	8.12421e-05	9.48922e-05	8.4668e-05	0.000103149	7.0395e-05	9.29548e-05	7.66809e-05	7.64568e-05	8.04503e-05	7.47694e-05	7.48417e-05	9.2374e-05	0.00010275	7.60797e-05	7.3223e-05	3.01745e-05	5.00541e-05	4.29421e-05	2.82138e-05	2.42317e-05	1.06885e-05	5.47569e-06	1.40221e-05	2.62428e-05	5.62582e-05	3.50336e-05	3.78213e-05	2.97062e-05	2.42183e-05	2.53949e-05	3.03856e-05	3.68668e-05	4.32329e-05	3.92065e-05	4.88171e-05	4.73798e-05	2.77986e-05
GALLATE-DEGRADATION-II-PWY: gallate degradation I	0	0	0	0	0	0	0	0	0	0	0	0	0	0	0	0	0	0	0	0	0	0	0	0	0	0	0	0	0	0	0	0	0	0	0	0	0	0	0	0	0	0	0	0	0	0	0	0	0
GLCMANNANAUT-PWY: superpathway of N-acetylglucosamine, N-acetylmannosamine and N-acetylneuraminate degradation	1.92054e-05	1.48723e-05	1.91716e-05	2.63728e-05	2.56552e-05	1.91945e-05	1.80113e-05	1.68728e-05	1.79904e-05	2.77677e-05	2.733e-05	2.44821e-05	2.10594e-05	1.27689e-05	1.84829e-05	2.01601e-05	1.63217e-05	2.14082e-05	1.80337e-05	1.07044e-05	5.78122e-06	1.27704e-05	6.30352e-06	1.12825e-05	1.45592e-05	1.13441e-05	1.17354e-05	4.6489e-05	6.53937e-05	5.84535e-05	3.45681e-05	2.57404e-05	7.16255e-05	1.611e-05	6.91731e-06	8.092e-06	7.4203e-05	1.8382e-05	3.62982e-05	2.28222e-05	1.42322e-05	1.34711e-05	3.26978e-05	4.79311e-05	5.30887e-05	3.52293e-06	1.22889e-05	1.13912e-05	1.73296e-05
GLUCARDEG-PWY: D-glucarate degradation I	7.36133e-06	2.91596e-06	2.92589e-06	3.70884e-06	2.31307e-06	2.35801e-06	3.97274e-06	4.32735e-06	2.88438e-06	3.78426e-06	1.5727e-06	1.99014e-06	2.76056e-06	4.49439e-06	3.84973e-06	3.33962e-06	2.80775e-06	5.01431e-06	2.09417e-06	2.04507e-06	2.07212e-06	2.70835e-06	1.82883e-06	3.2537e-06	1.12393e-05	2.57563e-06	2.99441e-06	5.32206e-05	3.32318e-05	2.73364e-05	1.54548e-05	3.5493e-05	4.55292e-06	1.89626e-06	2.30153e-06	1.34347e-06	3.26706e-05	5.47911e-06	2.06852e-05	1.21394e-06	3.46085e-06	5.22033e-06	1.24877e-05	1.76253e-05	1.44791e-05	3.37186e-06	1.86413e-06	1.66031e-06	2.91895e-06
GLUCARGALACTSUPER-PWY: superpathway of D-glucarate and D-galactarate degradation	9.75352e-06	3.49013e-06	3.0108e-06	3.96996e-06	2.02756e-06	2.74899e-06	5.13402e-06	5.33797e-06	2.69567e-06	4.48148e-06	1.93219e-06	2.10925e-06	2.90952e-06	4.81127e-06	5.58704e-06	3.6391e-06	2.78904e-06	5.21698e-06	2.47981e-06	2.00904e-06	1.90561e-06	2.89941e-06	2.0165e-06	2.81029e-06	1.10106e-05	2.60088e-06	6.03755e-06	3.87967e-05	3.24107e-05	2.68611e-05	1.64523e-05	3.51326e-05	4.93318e-06	1.82205e-06	2.27384e-06	1.28712e-06	3.02947e-05	5.54709e-06	1.90671e-05	9.25732e-07	3.28719e-06	4.44554e-06	1.16481e-05	1.63451e-05	1.33647e-05	2.19198e-06	1.87523e-06	9.68879e-07	2.39565e-06
GLUCONEO-PWY: gluconeogenesis I	0.000183107	0.000309132	0.000314609	0.000281754	0.000297841	0.000333771	0.000248736	0.000263673	0.000308592	0.000295227	0.000292435	0.000362887	0.000316885	0.00026678	0.000277639	0.000275275	0.0002842	0.000230299	0.000312231	0.000386244	0.00033549	0.000313108	0.000356153	0.000302024	0.000260757	0.000311607	0.000301522	1.95083e-05	2.76975e-05	1.83757e-05	1.47148e-05	2.00589e-05	0.000139758	0.000105266	7.56556e-05	8.02748e-05	0.000180837	0.000211293	8.12223e-05	0.000103541	0.000132725	7.88044e-05	7.7927e-05	9.93433e-05	0.00013867	0.000287769	0.000288256	0.000277652	0.00018913
GLUCOSE1PMETAB-PWY: glucose and glucose-1-phosphate degradation	2.27019e-06	1.34829e-05	1.40672e-05	2.18161e-05	1.32345e-05	1.36721e-05	1.93075e-06	5.68666e-06	8.97154e-06	8.37927e-06	9.27966e-06	1.89406e-05	1.75633e-05	1.04916e-05	4.75968e-06	8.60426e-06	1.21187e-05	6.16637e-06	9.59188e-06	7.77418e-06	7.21042e-06	8.84215e-06	8.01951e-06	5.08262e-06	4.8804e-06	4.64684e-06	4.30248e-06	8.59519e-06	4.38767e-05	3.92831e-05	2.10326e-05	1.96527e-05	1.51377e-05	9.02827e-06	9.73905e-06	6.22678e-06	8.03446e-05	2.76065e-05	4.03383e-05	7.39748e-06	1.50392e-05	1.68581e-05	3.48565e-05	4.57871e-05	4.86745e-05	1.01509e-05	1.49985e-05	9.15386e-06	5.28955e-06
GLUCUROCAT-PWY: superpathway of &beta;-D-glucuronide and D-glucuronate degradation	0.000131698	6.38223e-05	7.19115e-05	7.02002e-05	5.20369e-05	5.5827e-05	8.69645e-05	8.23887e-05	6.00618e-05	8.49399e-05	6.94175e-05	6.93373e-05	7.40422e-05	9.05849e-05	7.76902e-05	9.80575e-05	5.97918e-05	9.11045e-05	6.42356e-05	4.89803e-05	5.63222e-05	5.27723e-05	4.79025e-05	7.23642e-05	9.55594e-05	5.52891e-05	6.46031e-05	1.7002e-05	4.9716e-05	4.23372e-05	2.71946e-05	2.0151e-05	3.74389e-05	2.19061e-05	7.22809e-06	1.73655e-05	6.64629e-05	1.90284e-05	2.84253e-05	2.45779e-05	1.79549e-05	2.05837e-05	3.41793e-05	4.40881e-05	4.8419e-05	1.18726e-05	3.3934e-05	2.82339e-05	3.1986e-05
GLUDEG-I-PWY: GABA shunt	1.3671e-06	7.44339e-07	4.61214e-06	6.55189e-06	1.19505e-06	9.9079e-07	9.61219e-07	4.24899e-06	1.15662e-06	3.99919e-06	9.03914e-07	3.20315e-06	7.75243e-07	6.45803e-07	1.24975e-06	1.76729e-06	4.72343e-07	2.8134e-06	1.33174e-06	8.75222e-07	1.14393e-06	9.6332e-07	1.40442e-06	1.62223e-06	1.65332e-06	2.22978e-06	1.33188e-06	7.53752e-07	2.6314e-06	3.00497e-06	1.81661e-06	2.35774e-06	1.87082e-05	6.64116e-06	6.64429e-06	6.0882e-06	3.11808e-05	1.63308e-05	1.68943e-05	5.56433e-06	9.80125e-06	6.14921e-06	5.44057e-06	1.57964e-05	1.37716e-05	1.00521e-05	7.49369e-06	4.87951e-06	5.05996e-06
GLUDEG-II-PWY: L-glutamate degradation VII (to butanoate)	2.40348e-05	3.31715e-06	3.43699e-06	4.51286e-06	4.31467e-06	6.20406e-06	7.73052e-06	4.28147e-06	1.71522e-06	8.90796e-06	2.82406e-06	4.53623e-06	2.97557e-06	5.77195e-06	7.58191e-06	4.94259e-06	2.2647e-06	7.51215e-06	3.76863e-06	2.88515e-06	2.41461e-06	3.47306e-06	4.44276e-06	4.95562e-06	1.00134e-05	3.03455e-06	3.20739e-06	0	0	0	0	0	4.52389e-06	3.90456e-06	9.33068e-07	2.49545e-06	4.71328e-06	0	0	2.18177e-06	2.6518e-06	0	0	5.20091e-06	6.71994e-06	1.8803e-06	1.72519e-06	1.64507e-06	1.70227e-06
GLUTORN-PWY: L-ornithine biosynthesis	0.000137016	8.54541e-05	7.3464e-05	8.76267e-05	0.000104118	8.5957e-05	0.000106204	7.40089e-05	9.24723e-05	0.000102775	8.83953e-05	0.000106263	8.38075e-05	7.99003e-05	8.68035e-05	7.79699e-05	6.89709e-05	0.000100819	8.12769e-05	9.61469e-05	7.0714e-05	0.000100762	8.24307e-05	6.16036e-05	0.000104836	6.35038e-05	5.92652e-05	4.55225e-05	3.33717e-05	2.99543e-05	1.85617e-05	2.48296e-05	0.000117868	5.09442e-05	3.01975e-05	3.17568e-05	7.7125e-05	5.13984e-05	4.66493e-05	5.0944e-05	4.39878e-05	3.1718e-05	3.97346e-05	5.70421e-05	6.33849e-05	7.88845e-05	7.35618e-05	6.55713e-05	5.97566e-05
GLYCOCAT-PWY: glycogen degradation I (bacterial)	3.55933e-06	4.62061e-06	3.59035e-06	4.89339e-06	3.58156e-06	3.79017e-06	3.61982e-06	3.30466e-06	3.47498e-06	4.31658e-06	4.554e-06	4.15534e-06	3.62412e-06	3.91245e-06	4.55026e-06	3.27723e-06	3.49281e-06	3.70119e-06	4.00954e-06	1.83785e-06	2.79692e-06	2.40974e-06	0	1.80647e-06	5.23859e-06	0	0	1.56799e-05	3.46793e-05	3.46687e-05	1.77375e-05	3.3998e-05	5.40917e-06	3.38386e-06	3.05899e-06	3.26074e-06	3.35859e-05	5.17463e-06	2.41183e-05	2.41628e-06	5.59351e-06	7.1391e-06	1.51484e-05	2.12477e-05	1.7628e-05	5.12711e-06	2.64335e-06	2.24178e-06	2.60698e-06
GLYCOGENSYNTH-PWY: glycogen biosynthesis I (from ADP-D-Glucose)	0.000140388	8.26527e-05	7.91778e-05	8.28942e-05	7.40402e-05	8.97384e-05	0.000127114	0.000113865	9.92956e-05	9.05359e-05	8.38482e-05	8.49095e-05	8.93817e-05	0.000105016	0.000112191	9.82834e-05	8.70135e-05	0.000114366	8.32065e-05	5.37837e-05	7.1634e-05	4.77666e-05	5.71439e-05	6.93299e-05	8.92167e-05	7.20631e-05	8.24341e-05	2.90451e-05	5.65994e-05	4.25076e-05	2.66603e-05	5.52173e-05	8.2944e-05	4.06331e-05	1.87283e-05	3.0928e-05	7.24128e-05	4.64208e-05	4.01284e-05	3.77207e-05	3.31975e-05	1.85453e-05	3.33181e-05	5.05697e-05	7.12842e-05	3.10487e-05	4.22698e-05	5.22755e-05	6.22099e-05
GLYCOL-GLYOXDEG-PWY: superpathway of glycol metabolism and degradation	6.34728e-07	3.53138e-07	1.58837e-07	1.06121e-06	2.43303e-07	0	0	2.66599e-07	0	3.76292e-07	0	1.95544e-07	2.14495e-07	2.63078e-07	5.88291e-07	0	0	8.63938e-07	0	0	0	0	0	0	5.41382e-07	3.85866e-07	0	0	0	0	0	3.55156e-06	3.00693e-06	1.62755e-06	2.18712e-06	1.46345e-06	1.41406e-05	9.52053e-07	3.28854e-07	8.3222e-07	1.63289e-06	0	9.73409e-07	5.69214e-06	7.55024e-06	0	2.67084e-07	7.75666e-08	3.34475e-07
GLYCOLYSIS-E-D: superpathway of glycolysis and Entner-Doudoroff	4.94248e-06	2.9993e-05	4.2031e-05	3.51012e-05	4.61826e-05	3.37348e-05	3.20149e-05	2.70254e-05	4.03239e-05	3.51333e-05	3.73944e-05	3.64192e-05	4.00602e-05	3.18037e-05	2.29894e-05	3.16406e-05	3.29499e-05	2.97987e-05	3.61561e-05	3.89062e-05	3.93857e-05	4.14997e-05	3.13544e-05	2.56937e-05	2.36302e-05	3.0643e-05	4.33526e-05	3.59751e-05	5.32105e-05	4.3536e-05	2.63375e-05	2.92214e-05	1.34158e-05	1.46172e-05	9.73514e-06	1.47641e-05	7.42498e-05	1.69439e-05	4.79377e-05	7.31321e-06	1.95737e-05	1.89922e-05	3.69662e-05	4.53151e-05	5.87183e-05	1.96928e-05	3.75635e-05	2.58541e-05	3.0608e-05
GLYCOLYSIS-TCA-GLYOX-BYPASS: superpathway of glycolysis, pyruvate dehydrogenase, TCA, and glyoxylate bypass	1.98217e-06	0	6.44166e-07	7.68235e-06	7.69645e-07	0	0	1.40796e-06	0	1.15466e-06	3.07649e-07	0	8.7718e-07	0	1.63317e-06	0	0	8.73592e-07	0	0	0	0	0	0	1.99631e-06	0	1.8337e-06	2.63804e-05	4.56769e-05	3.55881e-05	2.30253e-05	3.05823e-05	2.22381e-05	1.05418e-05	9.97664e-06	1.15526e-05	6.29771e-05	1.73585e-05	4.17671e-05	7.24954e-06	1.82037e-05	1.88294e-05	3.68792e-05	4.41606e-05	5.26852e-05	1.73874e-05	1.02038e-05	6.63191e-06	1.12041e-05
GLYCOLYSIS: glycolysis I (from glucose 6-phosphate)	0.000180461	0.000375806	0.000427828	0.000330102	0.000292286	0.000358553	0.000284756	0.000352401	0.000337037	0.000323251	0.000311246	0.000419174	0.000362435	0.000318015	0.000311725	0.000309833	0.000331396	0.000310041	0.000385083	0.000404762	0.000403101	0.000293939	0.000422388	0.00034193	0.000258547	0.000334103	0.000308244	3.38639e-05	5.6022e-05	4.28141e-05	2.52678e-05	3.29391e-05	0.000140182	0.000113249	8.83687e-05	0.000111069	0.000183415	0.000231314	0.000110497	8.84741e-05	0.000147442	9.20155e-05	9.52714e-05	0.000108409	0.00014932	0.000341855	0.00026008	0.000333691	0.000206631
GLYOXYLATE-BYPASS: glyoxylate cycle	7.10749e-07	7.08649e-07	2.02197e-07	3.59327e-06	2.82159e-07	2.35438e-07	0	9.57127e-07	0	4.26311e-07	8.01679e-08	2.6996e-07	4.01034e-07	2.9803e-07	7.64668e-07	0	1.46997e-07	1.13086e-06	2.63721e-07	2.95143e-07	5.40367e-07	0	3.32565e-07	5.90194e-07	7.86092e-07	8.84851e-07	1.90398e-06	2.08207e-05	3.33971e-05	2.50622e-05	1.49026e-05	2.34493e-05	9.87676e-06	3.95841e-06	3.1025e-06	5.48824e-06	3.25955e-05	5.67668e-06	2.21633e-05	2.8794e-06	7.76143e-06	6.79772e-06	1.75425e-05	2.00963e-05	2.37834e-05	4.89749e-06	2.84793e-06	2.03492e-06	3.43831e-06
GOLPDLCAT-PWY: superpathway of glycerol degradation to 1,3-propanediol	1.7099e-05	5.68799e-06	6.52556e-06	7.35619e-06	4.32349e-06	3.87155e-06	5.71454e-06	8.07253e-06	6.82685e-06	8.48938e-06	6.57118e-06	6.76555e-06	4.44958e-06	8.47335e-06	7.11582e-06	6.56858e-06	5.55506e-06	1.04234e-05	4.77584e-06	5.41812e-06	3.34171e-06	5.15175e-06	4.23143e-06	5.04817e-06	7.70351e-06	4.58188e-06	5.12712e-06	1.84267e-05	9.54685e-06	7.78164e-06	5.40324e-06	3.29298e-05	3.44534e-06	5.08685e-07	5.30259e-07	8.18076e-07	7.33752e-06	1.3783e-06	2.76297e-06	3.604e-06	1.23838e-06	7.98805e-07	2.50325e-06	6.78897e-06	6.68893e-06	6.74178e-06	5.39297e-06	3.4284e-06	4.85466e-06
HCAMHPDEG-PWY: 3-phenylpropanoate and 3-(3-hydroxyphenyl)propanoate degradation to 2-oxopent-4-enoate	0	0	0	0	0	0	0	0	0	0	0	0	0	0	0	0	0	0	0	0	0	0	0	0	0	0	0	7.34524e-07	0	0	0	1.49316e-06	0	0	0	0	0	0	0	0	0	0	0	0	0	0	0	0	0
HEME-BIOSYNTHESIS-II: heme biosynthesis I (aerobic)	7.54205e-07	1.16063e-06	1.12334e-06	2.59977e-06	1.15743e-06	1.61897e-06	1.12349e-06	8.8398e-07	1.67881e-06	1.29606e-06	1.36657e-06	1.00098e-06	1.34758e-06	1.24425e-06	1.88667e-06	5.43599e-07	6.74595e-07	9.32508e-07	1.04725e-06	4.46336e-07	1.44606e-06	4.02843e-07	1.34151e-06	1.68312e-07	3.99116e-07	2.93518e-07	7.71425e-07	2.06467e-05	4.10927e-05	3.10883e-05	2.05787e-05	2.63887e-05	7.77783e-06	5.25446e-06	5.54153e-06	4.63355e-06	3.98229e-05	1.06262e-05	2.67636e-05	2.69219e-06	9.07312e-06	9.67961e-06	2.11418e-05	2.32684e-05	2.45266e-05	4.23352e-06	3.78697e-06	3.13567e-06	3.46902e-06
HEMESYN2-PWY: heme biosynthesis II (anaerobic)	8.4462e-07	1.40131e-06	9.32731e-07	4.04532e-06	1.10552e-06	2.8172e-06	8.2614e-07	1.09351e-06	2.37177e-06	1.24378e-06	1.49927e-06	1.08634e-06	1.73974e-06	1.22218e-06	2.97557e-06	0	2.96574e-07	1.21299e-06	1.38809e-06	3.52861e-07	2.714e-06	4.47419e-07	1.73382e-06	4.26727e-07	6.73476e-07	3.76478e-07	1.05692e-06	2.26156e-05	4.01837e-05	3.15498e-05	2.12834e-05	2.17601e-05	1.33906e-05	1.44904e-05	1.32712e-05	8.36286e-06	4.18119e-05	1.7494e-05	2.72038e-05	1.04317e-05	1.54844e-05	1.36995e-05	2.26023e-05	2.48216e-05	2.74419e-05	5.16716e-06	6.0176e-06	1.19184e-05	9.36466e-06
HEXITOLDEGSUPER-PWY: superpathway of hexitol degradation (bacteria)	3.13307e-05	5.34349e-05	5.02454e-05	5.56914e-05	4.03911e-05	5.15027e-05	4.14293e-05	5.12769e-05	5.07441e-05	6.06094e-05	4.95895e-05	4.1821e-05	3.85608e-05	5.46834e-05	5.74468e-05	4.39815e-05	4.36064e-05	4.03884e-05	4.63284e-05	3.90122e-05	4.14013e-05	4.57285e-05	3.80344e-05	4.97431e-05	4.86943e-05	4.89989e-05	4.66332e-05	2.86899e-05	5.23945e-05	4.03832e-05	2.24472e-05	3.39652e-05	5.84521e-05	3.44059e-05	3.06088e-05	2.16111e-05	9.33281e-05	3.20162e-05	6.15683e-05	2.74538e-05	2.94461e-05	2.87838e-05	4.54721e-05	5.62745e-05	6.57798e-05	2.86872e-05	4.21119e-05	3.5963e-05	3.89296e-05
HISDEG-PWY: L-histidine degradation I	5.88895e-05	0.000179949	0.000136912	0.000169867	0.000139469	0.00019967	0.000109333	0.00010318	0.000160623	0.000136471	0.00015156	0.000181574	0.000144727	0.000118511	0.000153192	0.000113087	0.000161841	9.28127e-05	0.000184817	0.000181866	0.000135671	0.000133846	0.000186417	0.00014812	9.64529e-05	0.000145349	0.000157613	8.74569e-06	4.53955e-05	3.79794e-05	2.06634e-05	2.11608e-05	0.000104974	0.000104475	5.95471e-05	5.72012e-05	0.000128938	0.000137891	5.49531e-05	7.08562e-05	0.0001333	8.17877e-05	6.16202e-05	8.22033e-05	0.000111269	0.000161871	0.000170546	0.000191963	0.000136176
HISTSYN-PWY: L-histidine biosynthesis	0.00012254	0.000149814	0.000122128	0.00013517	0.000165858	0.000135638	0.000143378	0.000120028	0.000150316	0.000165091	0.000139347	0.000140949	0.000131764	0.000113715	0.000151833	0.000150265	0.000103869	0.000100728	0.000128519	0.000134729	0.000151007	0.000197512	0.000175552	0.000132057	0.000121421	0.000140511	0.000148806	4.13864e-05	3.93077e-05	3.53845e-05	2.29187e-05	3.60025e-05	5.93669e-05	3.57683e-05	3.12116e-05	2.9776e-05	7.69889e-05	0.000109065	5.80101e-05	6.05806e-05	4.1433e-05	2.83755e-05	3.49925e-05	6.74308e-05	7.13101e-05	0.000133646	0.000140689	0.000130114	5.82963e-05
HOMOSER-METSYN-PWY: L-methionine biosynthesis I	6.65443e-05	6.95023e-05	6.2755e-05	6.31399e-05	7.5116e-05	6.36382e-05	6.89755e-05	6.10868e-05	6.87535e-05	7.77036e-05	6.20887e-05	6.57544e-05	6.998e-05	6.16655e-05	7.13121e-05	7.15765e-05	5.74977e-05	6.70659e-05	6.14614e-05	7.77803e-05	7.25125e-05	7.97959e-05	7.01228e-05	6.15248e-05	6.65546e-05	6.8229e-05	6.70942e-05	9.71588e-05	3.98173e-05	3.40364e-05	1.99177e-05	5.18216e-05	3.97945e-05	2.22422e-05	1.23522e-05	2.44211e-05	6.40539e-05	2.65693e-05	3.60011e-05	2.67951e-05	2.39431e-05	1.67751e-05	2.77569e-05	4.18865e-05	4.28344e-05	5.83968e-05	5.29785e-05	6.17516e-05	2.78485e-05
HSERMETANA-PWY: L-methionine biosynthesis III	6.38732e-05	0.00015353	0.000139453	0.000140344	0.000142026	0.00014534	8.75755e-05	0.000110227	0.000133102	0.0001359	0.000117642	0.000153805	0.000132329	0.000105367	0.000122811	0.000106341	0.000110282	9.51801e-05	0.000130683	0.000154744	0.000140343	0.000157902	0.000169301	0.000137244	0.000102621	0.000124562	0.000119885	3.09761e-05	1.1456e-05	1.03133e-05	1.04569e-05	6.36338e-06	7.84844e-05	5.81702e-05	3.92154e-05	6.09308e-05	7.14473e-05	0.000132581	5.35439e-05	6.21111e-05	6.67434e-05	5.69588e-05	4.70478e-05	6.50819e-05	8.88122e-05	0.000169963	0.000170898	0.000165492	4.91729e-05
ILEUDEG-PWY: L-isoleucine degradation I	2.36318e-07	0	0	0	0	0	3.21822e-07	4.20544e-07	0	0	0	0	0	0	0	0	0	3.23947e-07	0	0	0	0	0	0	0	0	0	0	0	0	0	0	0	0	0	0	0	0	1.28713e-07	0	0	0	0	0	0	0	0	0	0
ILEUSYN-PWY: L-isoleucine biosynthesis I (from threonine)	0.000327131	0.000259333	0.000243613	0.00026956	0.000266389	0.000253093	0.000304654	0.000281398	0.000251925	0.000313942	0.000261784	0.000305708	0.000256662	0.000286535	0.000317096	0.000292756	0.000221508	0.000288948	0.000256497	0.000271487	0.000254595	0.000254702	0.000257371	0.000255795	0.000280888	0.000254746	0.000265164	3.14926e-05	5.99116e-05	4.44045e-05	2.8535e-05	4.34226e-05	0.000185227	7.98472e-05	5.4412e-05	7.16859e-05	0.000158697	0.000149748	7.87965e-05	9.67847e-05	7.01449e-05	4.53075e-05	7.05932e-05	9.34702e-05	0.000124322	0.000205174	0.000210468	0.000218506	0.000135119
KDO-NAGLIPASYN-PWY: superpathway of (Kdo)2-lipid A biosynthesis	0	0	0	4.07591e-07	0	0	0	0	0	0	0	0	0	0	0	0	0	0	0	0	0	0	0	0	0	0	0	5.34637e-06	1.66256e-05	1.46035e-05	9.68185e-06	8.92383e-06	1.60309e-06	9.59816e-07	9.78657e-07	6.08679e-07	1.52073e-05	2.41585e-06	9.59181e-06	3.39784e-07	1.65459e-06	2.90168e-06	6.29258e-06	9.189e-06	8.1272e-06	0	2.069e-07	0	3.12957e-07
KETOGLUCONMET-PWY: ketogluconate metabolism	1.85561e-07	3.29465e-08	0	3.14327e-06	8.63109e-07	2.72743e-08	9.36628e-08	2.22065e-07	1.00823e-07	2.96131e-07	0	0	2.32894e-07	1.29843e-07	7.92365e-07	6.83184e-08	0	6.46122e-07	2.11979e-07	1.33793e-07	3.09862e-07	0	0	2.76101e-07	2.48552e-07	2.79733e-07	0	9.49066e-06	3.89713e-05	2.91653e-05	1.99185e-05	1.98825e-05	5.5975e-06	3.30809e-06	3.17571e-06	3.84794e-06	3.15442e-05	7.05264e-06	1.91647e-05	1.76204e-06	7.36388e-06	6.06289e-06	1.74901e-05	2.13562e-05	2.12207e-05	3.2503e-06	2.04884e-06	1.38324e-06	1.75548e-06
LACTOSECAT-PWY: lactose and galactose degradation I	5.36697e-05	2.67839e-05	2.57791e-05	2.94899e-05	2.28265e-05	2.79047e-05	3.90546e-05	3.43551e-05	2.97232e-05	3.37889e-05	2.70203e-05	2.88933e-05	2.86709e-05	3.66216e-05	3.91181e-05	3.27496e-05	2.60298e-05	4.01377e-05	2.62535e-05	2.19821e-05	2.22334e-05	1.84159e-05	1.96761e-05	2.58038e-05	3.43881e-05	2.29649e-05	2.80229e-05	3.54006e-05	1.67097e-05	1.46444e-05	7.79007e-06	2.22313e-05	2.82419e-05	1.34535e-05	6.03843e-06	8.15928e-06	2.11389e-05	9.78519e-06	1.5533e-05	1.21391e-05	8.30978e-06	6.51719e-06	8.17679e-06	1.3813e-05	1.988e-05	9.88897e-06	1.50439e-05	1.92907e-05	1.99118e-05
LEU-DEG2-PWY: L-leucine degradation I	4.06665e-07	0	0	0	0	0	0	0	0	0	0	0	0	0	2.73997e-07	2.40913e-07	0	0	0	0	0	0	0	0	0	0	0	0	0	0	0	0	0	0	0	0	0	0	0	0	0	0	0	0	0	0	0	4.76678e-07	0
LIPASYN-PWY: phospholipases	0	0	0	0	0	0	0	2.01272e-07	0	0	0	0	0	0	0	0	0	0	0	0	0	0	0	0	0	0	0	0	0	0	0	0	0	0	0	0	0	0	0	0	0	0	0	0	0	0	0	0	0
LPSSYN-PWY: superpathway of lipopolysaccharide biosynthesis	0	0	0	6.88775e-07	0	0	0	0	0	0	0	0	0	0	0	0	0	0	0	0	0	0	0	0	0	0	0	0	1.36314e-05	1.21135e-05	7.45685e-06	4.6772e-06	1.42977e-06	9.85277e-07	7.54221e-07	7.52391e-07	1.16499e-05	2.12321e-06	7.21739e-06	2.52661e-07	1.60636e-06	2.50283e-06	4.82403e-06	8.59057e-06	7.54679e-06	0	0	0	2.98554e-07
LYSINE-AMINOAD-PWY: L-lysine biosynthesis IV	1.28569e-06	2.07392e-06	1.73663e-06	1.50774e-06	1.6826e-06	1.7584e-06	2.08935e-06	2.03017e-06	2.0125e-06	2.40481e-06	1.94109e-06	2.30227e-06	1.66924e-06	1.63379e-06	2.66983e-06	2.30411e-06	1.41422e-06	1.47938e-06	2.12459e-06	0	0	0	0	0	0	0	3.6948e-07	0	0	0	0	0	0	0	0	0	0	0	0	0	0	0	0	0	0	0	0	0	0
MET-SAM-PWY: superpathway of S-adenosyl-L-methionine biosynthesis	0.000102774	0.000108303	9.52673e-05	9.96379e-05	0.000117585	0.000103015	0.000110366	9.47326e-05	0.000109709	0.000121406	9.7976e-05	0.000101461	0.000110918	9.59085e-05	0.000113845	0.000111874	9.10462e-05	0.000103654	9.70407e-05	0.000121416	0.000111708	0.000121341	0.000110386	9.70363e-05	0.000103923	0.000108872	0.000108478	5.6208e-05	4.91182e-05	4.11007e-05	2.60411e-05	5.04393e-05	6.6489e-05	3.77863e-05	2.17862e-05	4.0636e-05	0.000103223	4.50454e-05	5.42223e-05	4.43881e-05	4.31342e-05	2.85572e-05	4.52521e-05	6.30007e-05	6.79509e-05	9.55262e-05	8.65313e-05	0.00010277	4.97191e-05
METHGLYUT-PWY: superpathway of methylglyoxal degradation	3.34896e-06	3.82917e-06	1.53012e-06	2.97818e-06	2.75205e-06	2.11682e-06	3.35886e-06	4.50829e-06	2.64433e-06	2.52278e-06	1.80228e-06	2.07504e-06	1.86002e-06	2.27065e-06	3.5635e-06	2.75914e-06	1.33231e-06	2.2973e-06	1.90795e-06	1.00725e-07	7.81074e-07	2.65153e-07	4.00748e-07	1.43685e-06	1.11892e-06	2.04326e-07	1.91843e-07	9.60794e-07	3.96308e-06	3.75693e-06	2.02318e-06	2.73658e-06	4.22925e-06	2.30776e-06	7.09025e-07	1.05949e-06	4.66239e-06	6.65307e-07	3.41243e-06	2.23557e-07	8.42962e-07	8.07135e-07	1.49496e-06	2.78869e-06	4.07775e-06	2.90368e-06	1.04017e-06	2.91142e-07	1.15122e-06
METSYN-PWY: L-homoserine and L-methionine biosynthesis	0.00010489	0.000112864	0.000102257	0.000104012	0.000121709	0.000108368	0.000112729	0.000101185	0.000113967	0.000126003	0.000102768	0.000110234	0.000113629	0.000100793	0.000118511	0.00011544	9.38098e-05	0.000108507	0.000102557	0.00012682	0.000117747	0.000124178	0.000115891	0.000102852	0.000108846	0.000111148	0.000110789	0.000101578	5.93381e-05	5.15912e-05	3.04728e-05	7.11888e-05	6.7335e-05	3.89341e-05	2.20256e-05	4.14751e-05	0.000101392	4.7586e-05	5.48439e-05	4.5906e-05	4.27925e-05	2.99531e-05	4.60866e-05	6.56128e-05	7.0225e-05	9.79162e-05	9.10559e-05	0.000102568	4.87717e-05
NAD-BIOSYNTHESIS-II: NAD salvage pathway II	3.84803e-07	5.9392e-07	1.78349e-06	3.13441e-06	1.50425e-06	2.35679e-06	1.97227e-06	1.61334e-06	1.80167e-06	9.98244e-07	6.59309e-07	2.48838e-06	3.75784e-06	1.40087e-06	1.02997e-06	0	2.14292e-06	9.57806e-07	1.73841e-06	0	0	0	0	0	0	0	2.30141e-07	5.06684e-05	5.28742e-05	4.99574e-05	3.38739e-05	5.12247e-05	6.82012e-06	7.0379e-06	4.02818e-06	3.10148e-06	5.36125e-05	1.23082e-05	3.21639e-05	2.44771e-06	6.07043e-06	1.11912e-05	2.70496e-05	3.89565e-05	3.66492e-05	5.72648e-06	4.492e-06	8.55607e-07	2.66022e-06
NAGLIPASYN-PWY: lipid IVA biosynthesis	2.57361e-06	1.62789e-05	1.26412e-05	1.62037e-05	1.428e-05	1.76996e-05	5.86564e-06	7.33329e-06	1.04841e-05	1.13955e-05	1.38624e-05	1.50068e-05	1.30385e-05	9.95935e-06	9.72681e-06	8.2662e-06	1.48943e-05	6.08355e-06	1.51276e-05	6.20373e-06	1.09981e-05	0	4.7878e-06	3.38737e-06	3.03744e-06	4.28512e-06	5.0067e-06	1.31903e-05	3.70566e-05	3.18683e-05	1.82443e-05	1.5012e-05	2.1343e-05	2.34171e-05	2.30076e-05	1.77169e-05	7.60736e-05	3.13446e-05	4.8299e-05	1.30379e-05	2.60415e-05	2.39761e-05	3.60323e-05	4.77699e-05	4.7178e-05	4.70131e-06	1.11265e-05	2.20539e-05	1.39279e-05
NONMEVIPP-PWY: methylerythritol phosphate pathway I	0.000318014	0.000407141	0.000415601	0.000355589	0.000390338	0.000428078	0.000382882	0.000380032	0.000439142	0.000383483	0.000371966	0.000444497	0.000405611	0.000359377	0.000406785	0.000360753	0.000364116	0.000331749	0.000411212	0.000470394	0.000455924	0.000393344	0.000439889	0.00039998	0.000361103	0.000388856	0.00041954	3.90031e-05	3.92867e-05	3.1593e-05	2.10821e-05	1.85207e-05	0.000244274	0.000179824	0.000109327	0.000138625	0.000215949	0.000270319	8.72399e-05	0.000169653	0.000227589	0.000148127	0.000117786	0.000138272	0.000195053	0.000380268	0.000376763	0.000376599	0.00026087
NONOXIPENT-PWY: pentose phosphate pathway (non-oxidative branch)	0.000206743	0.000173119	0.000171252	0.000159736	0.000164337	0.000184967	0.000189898	0.000178702	0.000187304	0.000180076	0.000164939	0.000184129	0.000173514	0.000174123	0.000197365	0.000175587	0.000152012	0.000182687	0.000175039	0.000149422	0.000162656	0.000133535	0.000147547	0.000153651	0.000184104	0.000149284	0.000155727	6.95921e-05	0.000112387	9.94517e-05	5.71637e-05	8.55794e-05	0.000183454	8.85143e-05	4.87445e-05	5.69e-05	0.000182584	9.46221e-05	9.75074e-05	9.30339e-05	7.59381e-05	5.76403e-05	8.19505e-05	0.000124681	0.000143992	0.000140338	0.000119004	0.000140037	0.000124413
OANTIGEN-PWY: O-antigen building blocks biosynthesis (E. coli)	6.5664e-05	4.87106e-05	3.96466e-05	4.46672e-05	6.08278e-05	6.97507e-05	8.12655e-05	6.24066e-05	7.10413e-05	5.00703e-05	4.20099e-05	4.95276e-05	7.6981e-05	4.86526e-05	8.03551e-05	5.50419e-05	5.63391e-05	5.44692e-05	4.46213e-05	4.3126e-05	7.24876e-05	4.05071e-05	5.12374e-05	4.61559e-05	3.24587e-05	5.59537e-05	8.90436e-05	1.61468e-05	3.94509e-05	2.67146e-05	2.20005e-05	3.45041e-05	5.6567e-05	4.49024e-05	3.32563e-05	3.36261e-05	6.10276e-05	7.43232e-05	3.48939e-05	3.23391e-05	5.21323e-05	3.85769e-05	3.78884e-05	3.50661e-05	5.63152e-05	4.53122e-05	4.02143e-05	6.38862e-05	5.99286e-05
ORNARGDEG-PWY: superpathway of L-arginine and L-ornithine degradation	0	0	0	0	0	0	0	0	0	0	0	0	0	0	0	0	0	0	0	0	0	0	0	0	0	0	0	1.21905e-06	0	0	0	0	0	0	0	0	0	0	0	0	0	0	0	0	0	0	4.18021e-07	0	7.67077e-07
ORNDEG-PWY: superpathway of ornithine degradation	0	0	0	0	0	0	0	0	0	0	0	0	0	0	0	0	0	0	0	0	0	0	0	0	0	0	0	1.15175e-05	0	0	0	0	0	0	0	0	0	0	0	0	0	0	0	0	0	2.36089e-06	2.11583e-06	0	3.50425e-06
P101-PWY: ectoine biosynthesis	0	0	0	0	0	0	0	0	0	0	0	0	0	0	0	0	0	0	0	0	0	0	0	0	0	0	0	0	0	0	0	0	0	0	0	0	0	0	0	3.06363e-07	0	0	0	6.71087e-07	0	0	0	0	0
P105-PWY: TCA cycle IV (2-oxoglutarate decarboxylase)	1.7073e-06	0	0	3.86619e-06	0	0	0	1.36183e-06	0	9.92788e-07	0	0	1.13823e-06	0	1.47662e-06	0	0	9.05355e-07	0	0	0	0	0	0	1.74938e-06	0	0	1.22426e-05	3.7057e-05	2.64703e-05	1.76087e-05	2.60656e-05	1.42722e-05	7.25085e-06	4.89262e-06	8.46459e-06	4.9012e-05	9.33844e-06	2.83194e-05	3.17445e-06	1.05725e-05	1.11339e-05	2.64045e-05	2.97123e-05	3.46174e-05	0	5.82836e-06	6.77388e-06	5.06078e-06
P108-PWY: pyruvate fermentation to propanoate I	2.12369e-05	3.30718e-05	3.57839e-05	2.65957e-05	2.04628e-05	3.39791e-05	2.88557e-05	2.96794e-05	2.98685e-05	2.93365e-05	3.02074e-05	3.6814e-05	3.12216e-05	2.7705e-05	2.91994e-05	2.98735e-05	2.65205e-05	2.55196e-05	3.432e-05	1.90434e-05	1.74294e-05	1.3939e-05	1.85956e-05	1.77079e-05	1.67687e-05	1.73951e-05	1.7108e-05	0	0	0	0	0	3.00055e-05	2.94704e-05	2.25566e-05	3.51981e-05	2.09169e-05	1.54142e-05	1.46201e-05	8.34575e-06	1.73984e-05	1.04745e-05	1.15042e-05	1.36872e-05	1.82467e-05	9.5827e-05	6.33192e-05	7.62691e-05	2.01589e-05
P122-PWY: heterolactic fermentation	1.1337e-05	1.47324e-05	1.97823e-05	1.7425e-05	1.33201e-05	1.32138e-05	2.25335e-05	1.53255e-05	2.13394e-05	1.45971e-05	1.61116e-05	1.38443e-05	1.44999e-05	1.89109e-05	1.24555e-05	1.83802e-05	1.6279e-05	2.77539e-05	1.75853e-05	1.81142e-05	1.75783e-05	1.08731e-05	1.45387e-05	1.46048e-05	1.33629e-05	1.7833e-05	1.71218e-05	2.71602e-05	2.31509e-05	1.76865e-05	1.26552e-05	1.93116e-05	2.43126e-06	5.45326e-06	6.16314e-06	5.54715e-06	1.6202e-05	6.49021e-06	2.0187e-05	3.44665e-06	1.27465e-05	6.451e-06	8.79568e-06	1.80387e-05	1.19489e-05	1.96277e-05	1.32574e-05	1.48562e-05	1.66565e-05
P124-PWY: Bifidobacterium shunt	4.73801e-05	2.9709e-05	3.51076e-05	3.33453e-05	2.34399e-05	2.48295e-05	3.91066e-05	3.97653e-05	3.94328e-05	3.33089e-05	3.48205e-05	2.45173e-05	2.29164e-05	5.40694e-05	3.55335e-05	5.88963e-05	4.49923e-05	7.18269e-05	3.77362e-05	4.33499e-05	3.0548e-05	3.26748e-05	4.6471e-05	5.60281e-05	4.02029e-05	6.6004e-05	3.80913e-05	2.21594e-05	1.17597e-05	6.97347e-06	7.782e-06	1.64218e-05	2.27483e-06	8.90386e-06	9.77309e-06	8.67465e-06	5.63818e-06	9.03541e-06	4.65932e-06	8.51093e-06	2.92511e-05	9.0258e-06	1.0859e-05	2.17761e-05	1.47508e-05	8.37418e-05	1.98728e-05	3.69997e-05	3.97703e-05
P125-PWY: superpathway of (R,R)-butanediol biosynthesis	0	0	0	6.14208e-07	0	0	0	0	0	2.3383e-07	0	0	0	0	0	0	0	6.80508e-07	0	0	0	0	0	0	0	0	0	0	0	0	2.79973e-07	2.1078e-07	0	0	0	0	0	0	0	0	0	0	0	0	7.90845e-08	2.56258e-07	0	3.70413e-07	0
P161-PWY: acetylene degradation	9.53127e-05	5.43689e-05	5.27857e-05	4.80291e-05	5.75421e-05	7.29171e-05	9.09679e-05	9.08555e-05	7.91969e-05	6.67531e-05	6.13529e-05	6.03843e-05	7.85075e-05	7.16991e-05	9.24299e-05	8.994e-05	6.80703e-05	7.1467e-05	5.53887e-05	6.06256e-05	7.57509e-05	4.75996e-05	5.81475e-05	7.25125e-05	7.5789e-05	6.90998e-05	0.000120026	2.7106e-05	4.42886e-05	4.01517e-05	2.64383e-05	3.79943e-05	7.09794e-05	3.54241e-05	1.19168e-05	2.49459e-05	4.30529e-05	5.71685e-05	1.97173e-05	3.26439e-05	1.50659e-05	5.22567e-06	1.67546e-05	3.61827e-05	4.77195e-05	3.07132e-05	4.94857e-05	4.12052e-05	5.88026e-05
P162-PWY: L-glutamate degradation V (via hydroxyglutarate)	3.41689e-05	1.43836e-05	1.02111e-05	1.0785e-05	5.27761e-06	1.05099e-05	1.73746e-05	1.68433e-05	7.78486e-06	1.56653e-05	9.82781e-06	9.69868e-06	7.38751e-06	1.54425e-05	1.91385e-05	1.44465e-05	7.55031e-06	2.15701e-05	1.02311e-05	1.07991e-05	7.12045e-06	8.84108e-06	7.38309e-06	9.60132e-06	2.10129e-05	1.31787e-05	1.51686e-05	0	0	0	0	0	2.43229e-06	0	0	0	0	0	0	6.51963e-06	0	0	0	0	4.26648e-06	3.61444e-06	4.67155e-06	6.89245e-06	5.55982e-06
P163-PWY: L-lysine fermentation to acetate and butanoate	7.76912e-06	1.97597e-06	9.354e-07	1.83357e-06	1.41818e-06	2.06997e-06	3.34572e-06	3.26769e-06	3.10835e-06	2.54599e-06	1.73676e-06	1.42469e-06	1.1736e-06	3.56796e-06	2.08197e-06	1.50331e-06	1.37546e-06	3.51581e-06	1.98016e-06	1.22681e-06	1.42572e-06	2.16985e-06	1.83712e-06	2.04911e-06	2.80467e-06	2.50314e-06	2.94184e-06	0	0	0	0	0	7.2083e-07	5.64667e-07	9.96927e-07	6.93301e-07	0	0	0	2.52083e-06	1.15927e-06	0	0	7.13818e-07	6.77318e-07	1.20144e-06	1.28708e-06	1.51606e-06	2.47262e-06
P164-PWY: purine nucleobases degradation I (anaerobic)	6.98111e-05	3.51735e-05	2.92873e-05	3.66605e-05	2.96651e-05	4.08908e-05	2.98776e-05	3.68009e-05	2.80392e-05	5.4254e-05	2.89577e-05	3.8878e-05	3.23305e-05	3.58223e-05	3.44815e-05	3.32824e-05	3.11173e-05	3.57528e-05	3.1874e-05	3.3749e-05	2.1928e-05	4.55657e-05	3.45789e-05	3.42167e-05	3.23906e-05	2.34983e-05	2.70214e-05	0	0	0	0	0	2.75716e-05	0	0	0	4.34171e-05	0	0	3.05016e-05	0	0	0	2.44707e-05	3.13811e-05	4.08892e-05	3.27887e-05	2.43833e-05	2.68669e-05
P165-PWY: superpathway of purines degradation in plants	0	0	0	0	0	0	0	0	0	0	0	0	0	0	0	0	0	0	0	0	0	0	0	0	0	0	0	0	0	0	0	0	0	0	0	0	0	0	0	0	0	0	0	0	0	0	0	0	0
P185-PWY: formaldehyde assimilation III (dihydroxyacetone cycle)	6.85883e-05	2.17312e-05	1.75344e-05	2.63618e-05	1.48803e-05	1.89961e-05	4.81824e-05	3.66644e-05	2.15867e-05	2.86856e-05	1.96171e-05	2.37554e-05	1.60966e-05	2.95359e-05	4.31267e-05	2.9214e-05	2.12349e-05	4.07619e-05	2.11077e-05	2.47589e-05	2.23781e-05	2.01834e-05	1.94797e-05	3.63884e-05	5.4396e-05	2.80481e-05	4.44408e-05	2.85864e-05	6.74037e-06	6.34356e-06	5.17333e-06	1.75111e-05	7.29407e-05	1.55348e-05	8.96771e-07	4.53964e-06	1.05156e-05	2.1554e-06	3.34549e-06	2.15453e-05	3.87806e-06	8.12956e-07	2.44238e-06	1.06458e-05	1.5329e-05	1.19654e-05	2.42268e-05	1.77114e-05	2.50409e-05
P221-PWY: octane oxidation	1.90309e-06	5.73507e-07	9.38591e-07	4.86096e-07	8.04357e-07	2.4588e-06	1.91463e-06	8.70557e-07	8.70324e-07	9.80046e-07	6.9514e-07	8.85721e-07	9.21469e-07	1.19955e-06	1.59199e-06	1.64257e-06	1.07606e-06	1.0704e-06	8.84195e-07	1.69435e-07	1.05211e-06	9.89635e-07	1.44278e-06	1.00968e-06	7.57414e-07	2.44708e-07	1.91837e-06	0	0	0	0	0	5.10903e-06	0	7.15663e-07	1.07456e-06	2.61368e-07	1.29657e-06	4.2287e-07	0	0	0	0	4.55745e-07	8.46688e-07	0	9.05666e-07	6.24342e-07	1.25747e-06
P23-PWY: reductive TCA cycle I	0	0	4.29442e-07	1.04364e-06	0	0	0	0	1.73229e-06	1.00519e-06	0	2.65557e-07	1.58918e-06	3.63679e-07	2.40114e-06	0	0	5.00238e-07	3.52161e-07	0	0	0	8.73161e-07	0	0	2.98577e-07	0	2.63458e-07	0	0	0	0	1.15936e-05	1.47126e-05	1.15553e-05	8.82836e-06	1.98883e-05	1.49687e-05	1.43591e-05	8.36443e-06	1.15154e-05	1.08928e-05	1.24175e-05	1.45535e-05	1.59821e-05	5.53859e-06	6.41888e-06	1.21224e-05	9.40782e-06
P241-PWY: coenzyme B biosynthesis	1.94558e-06	2.5503e-06	2.25851e-06	2.38991e-06	2.96667e-06	3.09541e-06	2.97067e-06	2.89417e-06	2.60412e-06	3.50676e-06	2.88173e-06	2.86105e-06	2.62641e-06	2.4496e-06	3.53898e-06	3.37046e-06	1.95497e-06	2.23319e-06	2.6772e-06	0	0	0	9.18408e-07	1.69154e-06	1.6091e-06	1.05021e-06	2.4166e-06	0	0	0	0	0	0	0	0	0	0	0	0	0	0	0	0	0	0	0	1.49264e-06	0	0
P3-PWY: gallate degradation III (anaerobic)	2.83349e-06	0	8.70169e-07	9.13939e-07	3.28504e-07	0	1.07591e-06	8.32896e-07	4.93556e-07	1.37969e-06	1.109e-06	8.71609e-07	3.09696e-07	1.81028e-06	1.42721e-06	8.79417e-07	0	1.84369e-06	0	9.47664e-07	0	0	1.0227e-06	1.20711e-06	2.10165e-06	7.44068e-07	4.94481e-07	0	0	0	0	0	1.29813e-06	0	0	0	0	0	0	0	0	0	0	0	0	0	0	1.034e-06	1.96711e-06
P4-PWY: superpathway of L-lysine, L-threonine and L-methionine biosynthesis I	4.02108e-05	4.33464e-05	4.44486e-05	4.286e-05	4.22547e-05	5.72034e-05	4.26712e-05	4.40576e-05	4.52563e-05	4.65437e-05	4.38737e-05	5.40694e-05	4.35883e-05	4.58604e-05	4.8001e-05	5.08615e-05	3.73663e-05	4.75745e-05	5.33619e-05	4.40863e-05	5.29971e-05	3.16455e-05	4.10826e-05	4.53151e-05	4.27372e-05	4.20171e-05	4.82218e-05	5.40614e-05	4.72237e-05	4.06727e-05	2.52732e-05	3.99377e-05	4.89734e-05	2.7725e-05	1.94295e-05	2.35492e-05	8.1386e-05	4.20847e-05	4.57514e-05	2.44388e-05	3.5412e-05	2.80134e-05	4.32598e-05	5.44077e-05	6.49448e-05	4.20394e-05	4.10662e-05	3.7379e-05	3.31226e-05
P42-PWY: incomplete reductive TCA cycle	2.91049e-05	8.97215e-06	9.32315e-06	9.49774e-06	1.11401e-05	2.53961e-05	2.54334e-05	1.68403e-05	2.93273e-05	1.81787e-05	1.9864e-05	1.03476e-05	2.56845e-05	1.66444e-05	3.39672e-05	1.18993e-05	3.12767e-06	1.39812e-05	8.85212e-06	6.58346e-06	3.28274e-05	8.65729e-06	1.06431e-05	2.06339e-05	2.40038e-05	1.81669e-05	2.48478e-05	3.63486e-06	2.81961e-07	0	0	0	5.20446e-05	2.99785e-05	1.75371e-05	1.94784e-05	2.08728e-05	4.0597e-05	1.31233e-05	3.02414e-05	1.93622e-05	9.87252e-06	1.01921e-05	2.18185e-05	2.76832e-05	3.81954e-05	4.75586e-05	5.93889e-05	5.19525e-05
P441-PWY: superpathway of N-acetylneuraminate degradation	3.93834e-05	3.95471e-05	4.8385e-05	5.91238e-05	5.92809e-05	4.94427e-05	4.4788e-05	4.46162e-05	4.68768e-05	6.32064e-05	6.20947e-05	5.93246e-05	5.388e-05	3.52657e-05	4.79171e-05	4.90735e-05	4.30133e-05	4.44093e-05	4.60916e-05	3.11031e-05	1.8087e-05	3.45193e-05	1.94028e-05	3.21273e-05	3.8328e-05	3.25636e-05	3.41011e-05	3.20556e-05	5.70409e-05	4.5989e-05	2.73166e-05	3.21939e-05	5.9233e-05	3.32953e-05	1.60554e-05	1.99237e-05	9.49384e-05	4.49182e-05	5.43355e-05	3.52283e-05	2.80407e-05	2.06209e-05	4.55419e-05	6.08152e-05	7.40185e-05	1.103e-05	3.32878e-05	3.10342e-05	4.12746e-05
P461-PWY: hexitol fermentation to lactate, formate, ethanol and acetate	1.70408e-05	2.29823e-05	1.87027e-05	2.22904e-05	1.35469e-05	2.12295e-05	2.17755e-05	2.50927e-05	2.22565e-05	3.06017e-05	2.02357e-05	1.21513e-05	1.15518e-05	2.72468e-05	3.15713e-05	2.14111e-05	1.58076e-05	2.14877e-05	1.61008e-05	1.16795e-05	1.37932e-05	1.79638e-05	1.14804e-05	2.06114e-05	2.59495e-05	1.94934e-05	1.84712e-05	2.68493e-05	7.82668e-05	6.48084e-05	4.03792e-05	5.34289e-05	4.97154e-05	1.54424e-05	1.46718e-05	9.08962e-06	8.96684e-05	2.9233e-05	5.32238e-05	1.39092e-05	1.61351e-05	1.63177e-05	3.96415e-05	6.05201e-05	5.65419e-05	1.38435e-05	2.02341e-05	1.16774e-05	1.75794e-05
P562-PWY: myo-inositol degradation I	1.0497e-05	3.00522e-06	3.08058e-06	4.27437e-06	2.45333e-06	2.86563e-06	4.1605e-06	4.71467e-06	3.19216e-06	6.0346e-06	2.91969e-06	3.09387e-06	3.84609e-06	7.20035e-06	5.34918e-06	7.98984e-06	3.18297e-06	7.388e-06	2.57142e-06	4.4579e-06	2.32429e-06	4.11884e-06	2.76072e-06	4.80052e-06	7.09781e-06	2.84368e-06	4.21175e-06	0	0	0	0	0	4.05987e-06	1.68206e-06	0	9.80049e-07	8.01143e-07	0	0	2.14168e-06	9.18667e-07	0	0	5.77891e-07	2.03725e-06	3.10495e-07	8.3624e-07	3.57783e-06	3.1144e-06
P621-PWY: nylon-6 oligomer degradation	0	0	0	0	0	0	0	0	0	0	0	0	0	0	0	0	0	0	0	0	0	0	0	0	0	0	0	0	0	0	0	0	0	0	0	0	0	0	0	0	0	0	0	0	0	0	0	0	0
PANTO-PWY: phosphopantothenate biosynthesis I	0.000147265	0.000341016	0.000344213	0.000308249	0.000367498	0.000366669	0.000272642	0.000270404	0.000347599	0.000344855	0.000335276	0.000399036	0.000359005	0.000272431	0.000315284	0.000293762	0.000303207	0.000229405	0.000346928	0.00042628	0.000383738	0.000373947	0.000388727	0.000324482	0.000274224	0.000346102	0.000349508	4.07035e-05	4.68383e-05	4.17444e-05	2.5166e-05	6.02374e-05	0.000136531	0.000125189	9.87744e-05	0.000108771	0.000232136	0.00028215	0.000104498	0.000111549	0.000159897	0.000104439	9.56321e-05	0.000137049	0.0001776	0.000355784	0.000352053	0.000342067	0.00020664
PANTOSYN-PWY: pantothenate and coenzyme A biosynthesis I	0.000121506	0.000184275	0.000193326	0.000177422	0.000183565	0.000207312	0.000187248	0.000155929	0.000194217	0.000184804	0.000178407	0.00022	0.000191275	0.000161728	0.000180217	0.000158082	0.000166112	0.000147962	0.000188696	0.000187628	0.000165148	0.000151463	0.000184882	0.000143206	0.000132099	0.000164116	0.000181818	3.99121e-05	4.57267e-05	4.03219e-05	2.34336e-05	1.47387e-05	0.000104601	7.37699e-05	6.19498e-05	7.62088e-05	0.000140035	0.000159432	6.02996e-05	6.91176e-05	7.27923e-05	4.33923e-05	5.8108e-05	9.00851e-05	0.000104643	0.00017898	0.000158006	0.000184543	0.000118855
PENTOSE-P-PWY: pentose phosphate pathway	1.33072e-05	1.79816e-05	2.26881e-05	1.88634e-05	3.42893e-05	1.9245e-05	2.55815e-05	1.77383e-05	2.02941e-05	2.21418e-05	2.00941e-05	2.11092e-05	2.32617e-05	2.18474e-05	1.22624e-05	2.31797e-05	1.8975e-05	2.93998e-05	1.85162e-05	2.40661e-05	2.4987e-05	2.67392e-05	1.87451e-05	1.65426e-05	1.41623e-05	1.71416e-05	2.87047e-05	3.87885e-05	6.57479e-05	6.45101e-05	3.37209e-05	3.95412e-05	8.63573e-06	8.50644e-06	9.5228e-06	9.32029e-06	7.36524e-05	1.64781e-05	5.78546e-05	4.63607e-06	1.43684e-05	1.57533e-05	2.5085e-05	6.48643e-05	4.87327e-05	2.14548e-05	2.50162e-05	1.51268e-05	2.09398e-05
PEPTIDOGLYCANSYN-PWY: peptidoglycan biosynthesis I (meso-diaminopimelate containing)	0.000352051	0.000444538	0.000447456	0.000396046	0.000422587	0.000495626	0.000425417	0.000435271	0.000475437	0.000423208	0.000406349	0.000499276	0.000449421	0.000404421	0.00045493	0.000424461	0.000417314	0.000376894	0.000454016	0.00052589	0.000477884	0.000418801	0.000467344	0.00043064	0.000370818	0.000432971	0.00045641	3.94181e-05	6.23703e-05	5.61889e-05	3.25469e-05	2.26177e-05	0.000238175	0.000179582	0.000108939	0.000135598	0.000228484	0.000277307	0.000102831	0.000159548	0.0002233	0.000143287	0.000118481	0.000140993	0.000203992	0.000387577	0.000379827	0.000388253	0.000286451
PHOSLIPSYN-PWY: superpathway of phospholipid biosynthesis I (bacteria)	4.89181e-05	9.48018e-05	8.92106e-05	0.000105347	8.3577e-05	0.000110646	9.37811e-05	9.86318e-05	0.000118139	0.000114348	9.85e-05	8.85001e-05	9.12219e-05	9.61353e-05	0.000119169	9.04955e-05	9.86587e-05	8.9312e-05	8.55355e-05	9.31638e-05	0.000110203	9.56669e-05	0.000114596	0.000111389	8.30956e-05	0.000101215	0.000100306	2.89723e-05	6.34095e-05	5.02446e-05	3.24802e-05	3.32228e-05	5.11373e-05	2.88884e-05	1.98397e-05	2.79847e-05	9.33574e-05	3.36295e-05	5.49896e-05	4.32982e-05	4.35673e-05	2.06773e-05	5.19754e-05	5.64537e-05	7.26561e-05	8.48291e-05	6.80233e-05	8.6696e-05	7.33757e-05
POLYAMINSYN3-PWY: superpathway of polyamine biosynthesis II	1.42393e-07	0	3.34051e-07	4.12149e-06	3.78702e-07	7.36563e-07	4.36877e-07	0	6.19742e-07	1.26754e-06	3.35016e-07	2.68429e-07	2.82503e-06	1.23042e-06	2.05356e-06	0	0	2.48204e-06	6.98245e-07	0	1.46446e-06	1.35482e-06	2.03682e-06	5.81079e-07	1.64091e-07	1.7126e-07	9.72529e-07	0	0	0	0	0	7.29859e-06	9.08672e-06	6.66928e-06	7.38829e-06	2.03291e-05	2.15751e-05	6.5054e-06	3.33307e-06	6.85459e-06	4.72626e-06	8.46511e-06	1.35019e-05	2.11244e-05	6.16322e-07	3.22039e-06	6.89951e-06	6.43427e-06
POLYAMSYN-PWY: superpathway of polyamine biosynthesis I	3.88316e-05	1.01167e-05	1.64372e-05	1.1254e-05	1.04478e-05	8.82708e-06	2.48649e-05	2.81249e-05	8.74447e-06	1.53355e-05	1.10893e-05	1.21325e-05	1.18245e-05	2.18469e-05	2.63803e-05	2.29776e-05	9.91157e-06	2.2713e-05	1.11325e-05	9.20788e-06	1.50555e-05	8.68071e-06	8.05169e-06	1.5175e-05	2.60616e-05	1.11667e-05	1.94233e-05	1.96018e-05	3.5493e-05	2.92374e-05	1.71155e-05	2.23212e-05	7.94781e-06	1.01701e-05	6.42866e-06	7.03057e-06	3.515e-05	2.19092e-05	2.21983e-05	3.25662e-06	6.76434e-06	7.15463e-06	1.64367e-05	2.01598e-05	2.58221e-05	2.55254e-06	3.04853e-06	8.53291e-06	8.6022e-06
POLYISOPRENSYN-PWY: polyisoprenoid biosynthesis (E. coli)	2.07987e-05	1.29513e-05	9.52674e-06	1.50299e-05	1.15019e-05	1.3379e-05	1.69345e-05	1.48219e-05	1.3687e-05	1.41549e-05	1.12108e-05	1.20488e-05	1.33212e-05	1.66127e-05	1.76014e-05	1.49342e-05	1.13458e-05	1.7327e-05	1.13559e-05	1.04813e-05	1.03702e-05	1.09309e-05	8.26073e-06	9.93671e-06	1.18094e-05	1.07343e-05	7.56037e-06	1.15728e-05	2.43347e-05	1.89868e-05	1.10317e-05	5.73423e-06	1.51458e-05	6.05996e-06	4.06854e-06	4.59774e-06	2.55472e-05	7.81139e-06	1.64649e-05	6.68069e-06	7.5338e-06	7.42361e-06	1.42381e-05	1.44254e-05	1.77188e-05	1.47048e-05	5.41769e-06	8.07504e-06	1.1152e-05
PPGPPMET-PWY: ppGpp biosynthesis	5.64467e-05	0.000111391	0.000117122	9.44078e-05	0.000102056	0.00012108	8.13066e-05	9.6292e-05	0.00010723	9.67466e-05	0.000102714	0.00012141	0.000106624	8.66444e-05	9.46849e-05	9.01475e-05	9.9381e-05	7.46288e-05	0.000113633	9.28634e-05	9.53812e-05	7.53144e-05	9.37471e-05	8.33018e-05	7.25497e-05	8.96395e-05	8.57939e-05	2.16942e-05	2.20984e-05	1.79336e-05	1.12145e-05	1.77821e-05	4.0909e-05	2.82593e-05	1.96516e-05	2.68342e-05	5.31923e-05	5.11185e-05	2.43531e-05	2.81292e-05	4.16681e-05	2.93905e-05	2.86354e-05	3.101e-05	4.45403e-05	5.5941e-05	6.20459e-05	6.52875e-05	5.70334e-05
PROPFERM-PWY: L-alanine fermentation to propanoate and acetate	4.33793e-06	1.66983e-06	8.90359e-07	1.14421e-06	1.13073e-06	1.23475e-06	2.45271e-06	1.83451e-06	1.5155e-06	1.89738e-06	1.07557e-06	1.01587e-06	4.99834e-07	1.69371e-06	2.23591e-06	1.68064e-06	1.10193e-06	2.89257e-06	1.00465e-06	9.08596e-07	1.29918e-06	1.27106e-06	1.11601e-06	1.23987e-06	2.54875e-06	1.76636e-06	1.52458e-06	0	0	0	0	0	0	0	0	0	7.22985e-07	0	0	2.21471e-07	0	0	0	0	0	0	1.01966e-06	7.02636e-07	1.40573e-06
PROTOCATECHUATE-ORTHO-CLEAVAGE-PWY: protocatechuate degradation II (ortho-cleavage pathway)	0	0	0	1.35348e-06	0	0	0	0	0	0	0	0	0	0	0	0	0	0	0	0	0	0	0	0	0	0	0	1.06648e-06	4.09206e-05	3.41918e-05	1.63002e-05	1.47807e-05	4.6798e-06	3.02163e-06	2.78306e-06	2.65806e-06	3.78579e-05	5.36418e-06	2.509e-05	1.77664e-06	5.44936e-06	7.33554e-06	1.64026e-05	2.20846e-05	1.99976e-05	1.33245e-07	0	1.18399e-06	8.64072e-07
PRPP-PWY: superpathway of histidine, purine, and pyrimidine biosynthesis	9.00522e-05	0.000170691	0.000163477	0.000129101	0.000146417	0.000171965	0.000147403	0.000148467	0.000174511	0.000147661	0.000148166	0.000168826	0.000157111	0.000142165	0.000162117	0.000135015	0.000144272	0.000125018	0.000165403	0.000148701	0.000152164	0.000119261	0.000143356	0.000132597	0.000121158	0.000137525	0.000137973	1.95758e-05	2.92738e-05	2.25287e-05	1.62483e-05	1.57267e-05	8.69248e-05	5.81201e-05	4.13102e-05	4.84303e-05	9.73679e-05	8.82089e-05	4.56591e-05	5.86756e-05	8.00841e-05	3.78373e-05	5.91665e-05	6.08761e-05	7.55244e-05	9.83033e-05	0.000110785	0.00013193	0.000103701
PWY-101: photosynthesis light reactions	0	0	0	0	0	0	0	0	0	0	0	0	0	0	0	0	0	0	0	0	0	0	0	0	0	0	0	0	0	0	0	0	0	0	0	0	0	0	0	0	0	0	0	0	0	0	0	1.14919e-07	0
PWY-1042: glycolysis IV (plant cytosol)	0.000325961	0.000373525	0.000373466	0.000339802	0.000349071	0.000400796	0.00034973	0.000364774	0.000397493	0.000362306	0.000344976	0.000416835	0.000380584	0.000352491	0.000370039	0.00036298	0.000343171	0.000329046	0.000375379	0.0004484	0.000415107	0.000374941	0.00041524	0.000384683	0.000342535	0.000376246	0.000387005	2.56088e-05	7.65555e-05	5.77957e-05	3.51547e-05	3.50693e-05	0.000229437	0.000167712	9.59988e-05	0.000123176	0.000260128	0.000235221	0.000119711	0.000154731	0.000201852	0.000133503	0.000131406	0.000164491	0.000208214	0.000351853	0.000343047	0.00034549	0.000267713
PWY-1269: CMP-3-deoxy-D-manno-octulosonate biosynthesis I	4.11737e-05	8.13567e-05	0.000102995	5.8803e-05	0.000108947	0.000117833	7.22798e-05	8.30022e-05	0.000102687	8.03654e-05	8.01236e-05	9.84665e-05	0.000102721	6.98887e-05	9.1973e-05	7.05085e-05	7.08664e-05	5.97529e-05	8.73129e-05	8.73793e-05	9.08181e-05	3.96558e-05	5.26347e-05	5.28797e-05	5.54245e-05	5.74428e-05	6.72677e-05	7.67727e-05	3.25585e-05	2.76509e-05	1.79166e-05	1.70031e-05	6.69343e-05	3.45025e-05	3.83601e-05	4.37175e-05	0.00011237	8.13352e-05	4.66886e-05	2.63433e-05	4.1691e-05	4.96227e-05	5.70574e-05	8.26387e-05	0.000100103	4.39401e-05	4.82284e-05	6.67131e-05	6.58518e-05
PWY-1622: formaldehyde assimilation I (serine pathway)	1.56906e-06	0	0	0	0	0	2.02859e-06	0	0	8.18519e-07	0	0	0	0	1.67022e-06	0	0	0	0	0	0	0	0	0	0	0	0	0	0	0	0	0	0	0	0	0	0	0	0	0	0	0	0	0	0	0	0	0	0
PWY-181: photorespiration	2.50538e-06	0	0	0	0	0	3.18023e-06	0	0	1.32198e-06	0	0	0	0	2.57122e-06	0	0	0	0	0	0	0	0	0	0	0	0	0	0	0	0	0	0	0	0	0	0	0	0	0	0	0	0	0	0	0	0	0	0
PWY-1861: formaldehyde assimilation II (RuMP Cycle)	9.21167e-06	2.14618e-06	1.08866e-06	2.74934e-06	1.56203e-06	3.01822e-06	1.82953e-06	3.24002e-06	2.97857e-06	3.69011e-06	2.1179e-06	1.38676e-06	1.46414e-06	2.26908e-06	2.63575e-06	1.72718e-06	5.37129e-07	4.10251e-06	2.279e-06	1.73177e-06	2.43757e-06	1.27576e-06	1.50403e-06	3.38602e-06	1.9022e-06	1.00333e-06	1.49438e-06	0	0	0	0	0	1.57989e-05	8.37714e-07	0	0	3.07761e-06	0	0	2.0709e-06	3.39135e-06	0	0	1.89474e-06	1.65715e-06	6.82604e-07	3.62671e-06	1.39068e-06	4.82264e-06
PWY-2201: folate transformations I	2.82005e-05	5.90412e-05	5.54434e-05	4.41049e-05	5.18546e-05	5.98849e-05	3.7455e-05	4.62022e-05	5.37186e-05	4.45158e-05	4.53982e-05	5.55725e-05	5.12139e-05	4.12506e-05	5.18966e-05	4.22282e-05	3.99636e-05	3.74953e-05	4.92627e-05	2.13537e-05	3.38347e-05	2.53928e-05	2.23888e-05	2.24842e-05	1.72743e-05	2.15984e-05	3.02306e-05	0	0	0	0	0	0	0	6.5136e-06	2.60959e-06	7.89944e-06	1.44594e-05	0	1.42581e-05	0	2.34212e-06	0	0	2.05744e-06	2.41642e-05	3.29281e-05	3.37942e-05	2.20702e-05
PWY-2221: Entner-Doudoroff pathway III (semi-phosphorylative)	0	0	0	0	0	0	0	2.61893e-07	0	3.99113e-07	0	0	0	1.33596e-07	0	0	0	0	0	0	0	0	0	0	1.87564e-07	2.48624e-07	0	0	0	0	0	0	0	0	0	0	0	0	0	0	0	0	0	0	0	0	0	0	0
PWY-241: C4 photosynthetic carbon assimilation cycle, NADP-ME type	2.07757e-06	6.11793e-07	1.72165e-06	1.44735e-05	5.94955e-07	4.35301e-07	5.69942e-07	1.02486e-06	2.80531e-06	4.79773e-06	6.52863e-07	1.26847e-06	8.55323e-06	5.30568e-06	4.43353e-06	1.65936e-06	7.29751e-07	1.02485e-05	1.80019e-06	9.11806e-07	9.62391e-07	1.16017e-05	1.11518e-05	1.88801e-06	2.0626e-06	2.04441e-06	8.25057e-07	0	0	5.22704e-07	0	0	2.22984e-05	1.15075e-05	1.42821e-05	1.12271e-05	8.07074e-05	3.19712e-05	3.1982e-05	7.76302e-06	2.90531e-05	2.56014e-05	3.20185e-05	4.49627e-05	5.80569e-05	3.18845e-05	1.50315e-05	1.53849e-05	2.26422e-05
PWY-2723: trehalose degradation V	0	0	0	2.99906e-07	0	0	0	0	0	0	0	0	0	0	0	0	0	3.01219e-07	0	0	0	0	0	0	3.59371e-07	0	0	8.72272e-06	1.80405e-05	1.79865e-05	9.3237e-06	1.45614e-05	2.78996e-06	1.76165e-06	1.5951e-06	1.70783e-06	2.18449e-05	2.84178e-06	1.52132e-05	6.60352e-07	3.02979e-06	4.04848e-06	9.02947e-06	1.31822e-05	9.9342e-06	2.78204e-06	1.36969e-06	1.14602e-06	8.04763e-07
PWY-2941: L-lysine biosynthesis II	0.000104413	4.04208e-05	4.29391e-05	5.82448e-05	4.98032e-05	4.61485e-05	5.78298e-05	7.25185e-05	4.17438e-05	7.00841e-05	2.94359e-05	4.57953e-05	4.86967e-05	8.0425e-05	6.0859e-05	7.07861e-05	3.72128e-05	9.13491e-05	3.5792e-05	3.81589e-05	2.50628e-05	4.93434e-05	3.72492e-05	4.86661e-05	5.22415e-05	4.32594e-05	4.06725e-05	1.2741e-05	1.18347e-05	1.07764e-05	5.97393e-06	3.18554e-06	4.51927e-06	7.78093e-06	2.5918e-06	4.66451e-06	1.18023e-05	8.93407e-06	5.81944e-06	7.51565e-06	2.09527e-05	2.00936e-06	5.37892e-06	9.09874e-06	8.5464e-06	2.56648e-05	1.20078e-05	1.87469e-05	2.45034e-05
PWY-2942: L-lysine biosynthesis III	0.000194111	0.000320703	0.000297061	0.00029659	0.000357818	0.000337964	0.000232174	0.000251114	0.00032463	0.000311623	0.000320795	0.000347798	0.000329149	0.000231726	0.000282099	0.000280691	0.000269736	0.000230766	0.000314783	0.000314181	0.000311806	0.000324964	0.000356583	0.00028925	0.000233034	0.000282043	0.000310586	5.40642e-05	4.76804e-05	4.12099e-05	2.61496e-05	2.9761e-05	0.0001768	0.000168603	9.77637e-05	0.000123467	0.000182893	0.000245016	8.62005e-05	0.000154015	0.000224102	0.000132636	0.000117213	0.000129299	0.000181694	0.000321473	0.000330571	0.000309491	0.000174769
PWY-3001: superpathway of L-isoleucine biosynthesis I	0.000194064	0.000188055	0.000173218	0.000188483	0.000192317	0.000196458	0.000190497	0.000179918	0.000189154	0.000202669	0.000179081	0.000201837	0.00018673	0.000183529	0.000206571	0.000189375	0.000157608	0.0001749	0.000181344	0.000164158	0.000169641	0.000169042	0.000180445	0.000167017	0.000166523	0.000168146	0.000172318	5.33739e-05	6.50741e-05	5.75243e-05	3.80965e-05	6.09856e-05	0.000104938	5.65645e-05	4.87497e-05	5.94266e-05	0.000126848	0.000142298	7.95921e-05	7.36343e-05	6.53664e-05	4.08974e-05	6.12453e-05	8.54137e-05	0.000112266	0.000170669	0.000163817	0.000160255	8.58406e-05
PWY-3481: superpathway of L-phenylalanine and L-tyrosine biosynthesis	6.46404e-07	9.83508e-07	2.08124e-07	2.97492e-07	1.52841e-07	7.69361e-07	1.11926e-06	5.6952e-07	8.69296e-07	4.69258e-07	2.90688e-07	3.14228e-07	4.83054e-07	5.52401e-07	2.73138e-06	5.84776e-07	2.55252e-07	3.38936e-07	4.05525e-07	3.4604e-07	9.6952e-07	0	2.96709e-07	1.31446e-07	4.14359e-07	1.76323e-07	4.3527e-07	0	0	0	0	0	1.00127e-06	1.62065e-06	1.32747e-06	9.24021e-07	3.49563e-07	2.55625e-06	9.77865e-07	0	0	0	0	8.87563e-07	1.19499e-06	1.52321e-06	1.40989e-06	3.87171e-06	1.81682e-06
PWY-3661: glycine betaine degradation I	0	0	0	0	3.57334e-07	0	0	0	0	0	0	0	0	0	0	0	2.51889e-07	0	0	0	0	0	0	0	0	0	0	0	0	0	3.21193e-08	0	0	0	0	0	0	0	0	0	0	0	0	0	0	4.78069e-07	0	0	0
PWY-3781: aerobic respiration I (cytochrome c)	3.5585e-05	4.36703e-05	4.19153e-05	6.50264e-05	3.39738e-05	2.21269e-05	4.46569e-05	3.33325e-05	3.2639e-05	1.96831e-05	2.94516e-05	1.74928e-05	2.44976e-05	3.78766e-05	2.59555e-05	3.11741e-05	0.000108124	5.96651e-05	8.43475e-05	2.90642e-05	3.42775e-05	2.61113e-05	3.69351e-05	3.04892e-05	5.11441e-05	2.40121e-05	2.94763e-05	3.55489e-05	6.95792e-05	6.56295e-05	4.44455e-05	3.69609e-05	1.25558e-05	5.8299e-05	2.01776e-05	7.36121e-05	7.42196e-05	1.30163e-05	4.782e-05	8.44756e-06	1.37221e-05	1.76652e-05	3.39922e-05	4.23985e-05	4.36268e-05	3.37151e-05	1.18327e-05	3.08171e-05	2.73942e-05
PWY-3801: sucrose degradation II (sucrose synthase)	0	0	0	1.04083e-05	0	0	0	0	0	0	0	0	0	0	7.15369e-06	0	0	0	0	0	0	0	0	0	0	0	0	2.36488e-05	3.22282e-05	2.17277e-05	1.85385e-05	2.28951e-05	2.61324e-05	1.79682e-05	1.36266e-05	9.97197e-06	6.9245e-05	2.94371e-05	4.72881e-05	1.08211e-05	2.86961e-05	2.57437e-05	3.8778e-05	4.67296e-05	5.78564e-05	2.60291e-05	1.71995e-05	3.57233e-06	8.43111e-06
PWY-3841: folate transformations II	0.000239987	0.000351996	0.000348505	0.000307781	0.000312759	0.000370339	0.00031363	0.000311681	0.000361263	0.000316859	0.000320973	0.00038993	0.000352343	0.000295816	0.000325414	0.000318105	0.000309753	0.000269223	0.000350756	0.000387551	0.000368535	0.000324956	0.000364974	0.000315086	0.000284141	0.000322511	0.000331456	5.26252e-05	3.36169e-05	2.12552e-05	1.96093e-05	1.32236e-05	0.000169673	0.000141094	8.63077e-05	0.00010923	0.000171448	0.000230043	7.32342e-05	0.000114044	0.0001518	8.90049e-05	7.89008e-05	0.00010189	0.000152215	0.000325369	0.000318867	0.000312482	0.000217646
PWY-4041: &gamma;-glutamyl cycle	4.05255e-06	3.10738e-06	6.74286e-06	1.03666e-05	1.98906e-05	1.58636e-05	9.07508e-06	7.92361e-06	9.11026e-06	5.77106e-06	8.34567e-06	4.55381e-06	1.53525e-05	6.3051e-06	1.15826e-05	5.42455e-06	3.53526e-06	1.65062e-05	4.18658e-06	2.87059e-06	1.43095e-05	4.92039e-06	1.24846e-05	9.73752e-06	3.6574e-06	1.06006e-05	1.1979e-05	1.78372e-05	3.90578e-05	3.00878e-05	1.84688e-05	1.32801e-05	8.71965e-06	7.59552e-06	6.96472e-06	7.18643e-06	3.76366e-05	1.46593e-05	2.09721e-05	6.80663e-06	1.93864e-05	1.38452e-05	2.18463e-05	3.47462e-05	3.15103e-05	3.28674e-05	9.85865e-06	1.30172e-05	1.11989e-05
PWY-4202: arsenate detoxification I (glutaredoxin)	0	0	0	0	0	0	0	0	0	0	0	0	0	0	0	0	0	0	0	0	0	0	0	0	0	0	0	0	0	0	0	0	0	0	0	0	0	0	0	0	0	0	0	0	0	0	0	1.46228e-07	0
PWY-4242: pantothenate and coenzyme A biosynthesis III	0.000109962	0.000148923	0.000158353	0.000145062	0.000145351	0.000167425	0.000139244	0.000130084	0.000159332	0.000151232	0.000143668	0.000177561	0.000154838	0.000137341	0.000144776	0.000130286	0.000135225	0.000124639	0.000152715	0.000143098	0.000127456	0.000115861	0.000143181	0.000109051	0.000100761	0.000128898	0.000111994	3.60046e-05	4.00305e-05	3.46782e-05	1.91274e-05	9.89578e-06	5.8065e-05	4.02665e-05	3.17448e-05	3.48862e-05	9.20957e-05	9.30484e-05	4.30962e-05	4.21857e-05	5.83576e-05	3.39921e-05	3.9724e-05	5.35697e-05	6.68175e-05	0.000131864	0.000123287	0.000128252	7.65146e-05
PWY-4321: L-glutamate degradation IV	0	0	0	9.96569e-07	0	0	0	0	0	0	0	0	0	0	0	0	0	0	0	0	0	0	0	0	0	0	0	0	0	0	1.62356e-06	9.87856e-07	4.61742e-06	2.18475e-06	2.35894e-06	1.83927e-06	3.92262e-05	5.835e-06	1.90853e-05	9.45071e-07	4.3518e-06	5.15428e-06	6.42771e-06	1.9763e-05	1.77386e-05	0	4.20988e-07	6.7758e-07	7.96229e-07
PWY-4361: S-methyl-5-thio-&alpha;-D-ribose 1-phosphate degradation	0	0	0	0	0	0	0	0	0	0	0	0	0	0	0	0	0	0	0	0	0	0	0	0	0	0	0	0	0	0	0	0	0	0	0	0	0	0	0	0	0	0	0	0	0	0	0	0	0
PWY-4702: phytate degradation I	9.72091e-07	2.12729e-06	3.72547e-07	8.8098e-07	1.12954e-06	1.73664e-06	2.76875e-06	1.96949e-06	3.46345e-06	1.744e-06	1.77934e-06	1.87409e-06	1.61529e-06	3.53643e-07	1.63731e-06	3.96885e-07	1.22758e-06	3.37773e-07	2.61388e-06	0	0	0	1.44681e-06	0	6.05376e-07	1.0457e-06	0	0	1.48407e-05	1.2074e-05	6.87823e-06	2.93561e-06	1.25498e-06	1.01947e-06	8.37699e-07	6.61938e-07	1.62347e-05	2.21523e-06	1.09015e-05	3.76948e-07	1.86159e-06	2.8327e-06	6.85083e-06	9.65417e-06	8.29688e-06	0	1.4808e-07	3.23091e-07	5.86554e-07
PWY-4981: L-proline biosynthesis II (from arginine)	0.000102726	3.98663e-05	2.66078e-05	3.83502e-05	2.36102e-05	3.36387e-05	5.47439e-05	5.44783e-05	2.66561e-05	4.64292e-05	2.27594e-05	2.79441e-05	2.1083e-05	5.60744e-05	3.80728e-05	5.17314e-05	2.63888e-05	5.73332e-05	3.49563e-05	2.93011e-05	1.68174e-05	3.43874e-05	3.42691e-05	4.69113e-05	4.37746e-05	2.33383e-05	3.21034e-05	3.88394e-05	7.12022e-05	6.84536e-05	5.04687e-05	2.05043e-05	1.4575e-05	1.39637e-05	1.59693e-05	1.26364e-05	7.7761e-05	2.4105e-05	4.78041e-05	6.34755e-06	1.62763e-05	2.07138e-05	3.18135e-05	5.98263e-05	5.78345e-05	2.05919e-05	1.37088e-05	1.27196e-05	9.8836e-06
PWY-4984: urea cycle	1.60609e-05	2.85368e-05	2.72734e-05	3.1038e-05	2.79768e-05	2.64577e-05	1.82639e-05	1.90969e-05	2.63348e-05	2.86075e-05	3.08125e-05	3.5845e-05	2.85293e-05	2.36095e-05	2.38059e-05	2.28085e-05	2.65367e-05	1.81702e-05	3.20604e-05	6.63674e-05	5.36223e-05	6.0438e-05	6.49845e-05	5.00901e-05	3.96752e-05	5.52588e-05	5.4964e-05	0	0	3.48017e-07	0	0	3.29853e-05	3.69204e-05	1.77816e-05	2.0935e-05	3.98628e-05	4.2436e-05	1.97751e-05	3.22399e-05	4.06139e-05	2.54885e-05	1.7877e-05	2.09237e-05	2.61234e-05	6.32741e-05	5.69169e-05	5.53575e-05	2.52551e-05
PWY-5004: superpathway of L-citrulline metabolism	0	0	5.70746e-07	2.1525e-06	1.1931e-06	0	0	0	4.94304e-06	1.2025e-06	0	0	7.34639e-07	0	0	0	0	1.08726e-06	0	0	0	0	0	0	0	1.44386e-06	0	0	0	0	0	0	6.16505e-06	5.18343e-06	3.84893e-06	3.19963e-06	1.5201e-06	8.89056e-06	3.68879e-07	2.84656e-06	2.19798e-06	0	7.21103e-07	4.54633e-06	6.82958e-06	5.29225e-06	3.10911e-06	3.74188e-06	2.19254e-06
PWY-5005: biotin biosynthesis II	7.71841e-06	1.21516e-06	2.60854e-06	2.67491e-06	0	8.08459e-07	1.3133e-06	2.14026e-06	4.01018e-07	6.90757e-07	1.07092e-06	1.25079e-06	5.00942e-07	3.11218e-06	1.28651e-06	3.68757e-07	2.60593e-06	4.34265e-06	4.00514e-07	1.29412e-06	2.29634e-07	0	0	5.5664e-07	3.09572e-06	1.97559e-06	0	0	0	0	0	0	0	0	0	0	0	0	0	1.23215e-06	0	0	0	0	0	6.91184e-07	7.30504e-07	2.89403e-07	0
PWY-5022: 4-aminobutanoate degradation V	4.59745e-06	1.27658e-06	4.80986e-06	6.88081e-06	1.20864e-06	1.67899e-06	2.06277e-06	4.43439e-06	2.84704e-06	4.13037e-06	1.14409e-06	3.28233e-06	8.41642e-07	2.67193e-06	2.86008e-06	1.97721e-06	8.0981e-07	2.87535e-06	1.44499e-06	8.80511e-07	1.15354e-06	1.45433e-06	1.41731e-06	1.63983e-06	2.42238e-06	2.2603e-06	1.83738e-06	0	1.25026e-06	1.03929e-06	6.71981e-07	1.20228e-06	1.82644e-05	7.36952e-06	8.02124e-06	7.16239e-06	5.7198e-05	1.97023e-05	2.87037e-05	6.01735e-06	1.54667e-05	1.72009e-05	2.69327e-05	2.87037e-05	3.59843e-05	1.12991e-05	8.03974e-06	5.16198e-06	5.47434e-06
PWY-5028: L-histidine degradation II	6.97167e-07	0	7.16437e-07	6.90539e-07	0	1.01481e-06	6.31151e-07	7.98377e-07	1.20965e-06	2.41302e-07	6.03541e-07	2.0362e-07	0	4.58725e-07	1.15978e-06	5.93597e-07	9.19315e-07	1.26811e-06	3.15599e-07	0	0	0	0	0	0	0	0	0	0	0	0	0	0	0	0	0	0	0	0	0	0	0	0	0	0	0	0	2.18406e-07	0
PWY-5030: L-histidine degradation III	4.84729e-05	0.000184241	0.000143965	0.000169328	0.000140433	0.000202472	0.000111449	0.000107807	0.000167323	0.000142645	0.000155266	0.000189032	0.000150638	0.00012362	0.000155767	0.00011819	0.000165329	9.419e-05	0.000184953	0.000193394	0.00014773	0.000144924	0.00019477	0.000157548	0.000105166	0.000156133	0.000165427	1.99071e-06	0	0	0	0	0.000105083	0.000101742	5.85043e-05	5.9613e-05	0.000120952	0.000138914	5.20859e-05	7.09534e-05	0.00012986	7.56569e-05	5.98776e-05	5.62241e-05	0.000100135	0.000169724	0.000175133	0.000194372	0.000137837
PWY-5044: purine nucleotides degradation I (plants)	0	0	0	0	0	0	0	0	0	0	0	0	0	0	0	1.34409e-06	0	0	0	0	0	0	0	0	0	0	0	0	0	0	0	0	0	2.96953e-06	1.06195e-05	6.02523e-06	0	0	0	3.13282e-06	1.02883e-05	1.46332e-05	1.4835e-05	0	0	2.84571e-06	6.44587e-06	0	0
PWY-5055: nicotinate degradation III	6.5235e-07	0	0	0	0	6.96095e-07	0	0	0	3.22532e-07	0	0	0	0	0	0	0	2.45979e-07	0	0	0	0	0	0	7.00217e-07	3.4257e-07	0	0	0	0	0	0	0	0	0	0	0	0	0	0	0	0	0	0	0	0	0	0	0
PWY-5083: NAD/NADH phosphorylation and dephosphorylation	4.00815e-08	9.86559e-08	2.13105e-07	1.86006e-06	0	6.17984e-07	6.03532e-07	9.55799e-07	1.44573e-06	2.67589e-07	4.83164e-07	0	1.64516e-06	7.5015e-07	1.23939e-06	9.0846e-08	0	8.46128e-08	1.02862e-07	0	1.7599e-06	0	1.18967e-07	0	2.72217e-07	3.10467e-07	0	5.03808e-05	4.71485e-05	4.03895e-05	2.51646e-05	5.49296e-05	6.40174e-06	3.33381e-06	3.31564e-06	3.51603e-06	5.0044e-05	8.62384e-06	3.31444e-05	1.7055e-06	7.85871e-06	9.19294e-06	2.34016e-05	3.10315e-05	2.87516e-05	7.00393e-06	3.1599e-06	1.46492e-06	3.22464e-06
PWY-5088: L-glutamate degradation VIII (to propanoate)	1.61566e-06	5.91093e-07	5.38235e-07	1.28164e-06	1.07168e-06	1.97107e-06	1.92717e-06	8.64844e-07	1.6466e-06	1.25483e-06	1.13031e-06	3.37536e-07	1.71376e-06	4.596e-07	2.76454e-06	3.66179e-07	0	6.33725e-07	4.44587e-07	0	2.49326e-06	0	1.06976e-06	0	6.95888e-07	3.70515e-07	1.52497e-06	0	0	0	0	0	7.02093e-06	6.71793e-06	7.14331e-06	5.45585e-06	6.95455e-06	5.64848e-06	0	3.50569e-06	9.08633e-06	6.24158e-06	7.38039e-06	1.21579e-05	1.39949e-05	3.24999e-06	3.12152e-06	3.28613e-06	3.17154e-06
PWY-5097: L-lysine biosynthesis VI	0.000237815	0.000330488	0.000308805	0.000302678	0.000347988	0.000339028	0.000298068	0.000279025	0.000333977	0.000315206	0.000320463	0.000352997	0.000333441	0.000268117	0.000295309	0.000291261	0.00028342	0.000260373	0.000321832	0.00031932	0.000324491	0.000328671	0.000359274	0.00029818	0.000266515	0.000290605	0.00031973	5.40788e-05	5.06848e-05	4.34803e-05	2.7599e-05	3.3407e-05	0.000188217	0.000169892	9.71838e-05	0.000121929	0.000189922	0.000244138	8.95747e-05	0.000152409	0.000206706	0.000113345	0.000113714	0.000130949	0.000182217	0.000326177	0.000329035	0.000311937	0.000178725
PWY-5100: pyruvate fermentation to acetate and lactate II	0.000186627	0.000141114	0.000143043	0.000159725	0.000114048	0.000178706	0.000198526	0.000175195	0.000191833	0.000147576	0.000143586	0.000153572	0.000170099	0.000170528	0.000186827	0.000193506	0.00018811	0.000158561	0.000142452	0.000155541	0.000145006	0.000119969	0.000127368	0.000146339	0.000138995	0.000156806	0.000193063	2.5229e-05	5.43553e-05	4.47353e-05	2.43665e-05	4.22283e-05	4.09425e-05	2.56243e-05	4.30932e-05	2.38495e-05	3.19505e-05	4.35662e-05	6.77791e-05	5.34292e-05	4.14027e-05	2.91007e-05	2.72839e-05	2.25823e-05	3.80762e-05	5.59368e-05	4.57944e-05	6.97773e-05	8.26783e-05
PWY-5101: L-isoleucine biosynthesis II	3.41135e-05	1.2577e-05	1.16049e-05	1.32148e-05	1.62189e-05	1.51471e-05	3.00491e-05	1.95981e-05	1.40431e-05	1.5873e-05	1.30445e-05	1.12621e-05	1.59595e-05	1.78683e-05	2.26969e-05	1.93204e-05	9.86229e-06	2.17889e-05	1.11848e-05	6.57223e-06	1.12734e-05	7.79214e-06	7.91385e-06	1.25575e-05	2.15829e-05	1.38879e-05	2.12035e-05	0	0	0	0	0	1.44805e-05	3.69721e-06	2.66427e-06	5.31716e-06	1.77476e-06	9.77467e-06	2.60361e-07	5.41064e-06	1.22278e-06	0	1.77362e-07	1.81042e-06	4.8921e-06	1.50947e-05	6.33666e-06	1.07105e-05	7.61845e-06
PWY-5103: L-isoleucine biosynthesis III	0.000265059	0.000211906	0.000192019	0.000226322	0.000223117	0.000204533	0.000218236	0.00020494	0.000205109	0.000263401	0.000212337	0.000248793	0.000201239	0.000215488	0.000245695	0.000224024	0.000171753	0.000225331	0.000205958	0.000200814	0.000186667	0.000208091	0.000204704	0.000182552	0.000196628	0.00019018	0.000201452	2.45618e-05	5.9991e-05	4.57332e-05	2.87791e-05	2.15797e-05	0.000105054	5.0334e-05	4.10409e-05	5.50445e-05	0.000115233	0.000141397	7.09949e-05	6.76711e-05	5.21053e-05	3.81058e-05	6.22438e-05	8.77667e-05	0.000111496	0.000180381	0.000168423	0.000161142	7.49953e-05
PWY-5104: L-isoleucine biosynthesis IV	0.000201634	0.000146271	0.000130714	0.000163279	0.000104675	0.000170977	0.000197116	0.000182606	0.00017891	0.000156512	0.000122008	0.000157434	0.000156805	0.000160697	0.00020387	0.000159171	0.000160654	0.000178357	0.000144996	0.000147244	0.000131806	0.000107519	0.000119954	0.000131972	0.000152848	0.000123639	0.000177495	2.08373e-05	2.99062e-05	2.30496e-05	1.29131e-05	5.49766e-06	5.05454e-05	2.81456e-05	2.31979e-05	1.80785e-05	2.78753e-05	4.44437e-05	2.00355e-05	5.12062e-05	2.38047e-05	1.48481e-05	1.3733e-05	2.47903e-05	2.72464e-05	4.14284e-05	5.23842e-05	7.70634e-05	6.04243e-05
PWY-5109: 2-methylbutanoate biosynthesis	2.29085e-07	0	0	0	0	0	2.94214e-07	3.63482e-07	0	0	0	0	0	0	0	0	0	3.00804e-07	0	0	0	0	0	0	0	0	0	0	0	0	0	0	0	0	0	0	0	0	0	0	0	0	0	0	0	0	0	0	0
PWY-5121: superpathway of geranylgeranyl diphosphate biosynthesis II (via MEP)	4.74536e-05	2.74629e-05	2.03299e-05	3.18627e-05	2.93942e-05	3.00712e-05	3.59373e-05	3.15383e-05	2.8986e-05	3.16734e-05	2.64634e-05	2.69714e-05	3.18794e-05	3.37165e-05	3.70551e-05	3.34894e-05	2.4536e-05	3.79033e-05	2.36251e-05	2.25471e-05	2.19515e-05	2.28087e-05	1.92216e-05	2.07398e-05	3.10806e-05	2.35169e-05	1.63478e-05	1.43638e-05	3.15497e-05	2.48569e-05	1.58206e-05	1.0557e-05	1.60647e-05	1.21479e-05	7.19255e-06	9.20239e-06	4.61313e-05	1.3112e-05	2.89188e-05	8.54919e-06	1.41568e-05	1.41562e-05	2.79772e-05	2.66625e-05	3.32789e-05	3.96003e-05	1.14543e-05	1.75823e-05	2.07272e-05
PWY-5136: fatty acid &beta;-oxidation II (peroxisome)	3.33372e-05	1.19034e-05	9.3065e-06	1.71367e-05	4.79268e-06	9.3547e-06	2.4795e-05	1.62563e-05	1.02328e-05	1.32568e-05	8.34572e-06	7.38325e-06	5.97846e-06	2.07862e-05	1.57047e-05	1.28166e-05	8.38673e-06	2.45176e-05	9.75709e-06	7.65269e-06	1.00074e-05	6.60131e-06	8.13495e-06	1.20331e-05	2.67115e-05	1.54084e-05	1.33352e-05	0.000101736	9.43145e-05	7.80079e-05	5.28802e-05	8.69314e-05	1.91999e-05	8.99302e-06	7.80749e-06	6.23529e-06	9.27801e-05	1.57148e-05	6.19312e-05	6.83536e-06	1.23427e-05	1.79734e-05	3.93751e-05	5.86298e-05	5.43485e-05	1.13177e-05	8.09807e-06	8.9517e-06	1.31992e-05
PWY-5138: unsaturated, even numbered fatty acid &beta;-oxidation	2.47957e-06	6.61637e-07	8.04048e-07	6.31029e-06	8.8412e-07	5.72964e-07	2.1213e-06	1.76151e-06	4.29452e-07	1.55911e-06	1.0148e-06	5.61573e-07	0	1.25934e-06	4.35224e-07	5.53377e-07	0	8.20048e-07	7.9062e-07	0	0	6.10593e-07	1.07907e-06	2.12673e-06	5.77843e-07	4.56777e-07	0	0.000120024	0.000125932	0.000110994	8.12406e-05	0.000106013	9.30022e-06	7.99602e-06	7.78534e-06	4.91319e-06	9.36127e-05	1.53316e-05	6.31685e-05	3.09265e-06	1.05463e-05	1.77746e-05	3.89054e-05	5.76239e-05	5.52092e-05	9.38187e-06	5.16935e-06	2.1678e-06	4.49336e-06
PWY-5154: L-arginine biosynthesis III (via N-acetyl-L-citrulline)	4.12306e-05	0.000116407	9.98515e-05	0.000121698	0.000143372	0.000121968	9.41461e-05	9.02932e-05	0.000124025	0.000140577	0.000123533	0.000149508	0.000111997	9.33393e-05	0.000107849	0.000102704	9.43283e-05	9.60512e-05	0.000114879	0.000144018	0.000100353	0.000155286	0.000129037	9.27494e-05	0.000115133	9.46881e-05	8.69455e-05	4.76599e-05	3.67552e-05	3.12875e-05	2.1753e-05	1.26092e-05	6.9336e-05	6.94763e-05	3.72124e-05	3.78347e-05	0.000101081	8.56029e-05	6.05013e-05	6.64225e-05	7.17287e-05	5.06002e-05	5.52133e-05	6.49989e-05	8.41671e-05	0.000120002	0.000113168	9.70958e-05	7.01838e-05
PWY-5173: superpathway of acetyl-CoA biosynthesis	1.06694e-05	4.75291e-06	4.23444e-06	4.24818e-06	3.49302e-06	5.47858e-06	7.11085e-06	6.34845e-06	4.45419e-06	7.22728e-06	2.01471e-06	3.2012e-06	3.18182e-06	1.11779e-05	7.42467e-06	5.58889e-06	6.00297e-06	1.28149e-05	2.23482e-06	2.77557e-06	1.89247e-06	2.97586e-06	1.99647e-06	4.38447e-06	1.18519e-05	2.61528e-06	5.79117e-06	8.98314e-06	1.55468e-05	9.28788e-06	1.01746e-05	1.31233e-05	4.36987e-06	3.72107e-06	3.44491e-06	3.49624e-06	9.01019e-06	1.22678e-06	5.7463e-06	1.35723e-06	2.26336e-06	2.13523e-06	7.54998e-06	5.85992e-06	8.30096e-06	1.2793e-05	5.54045e-06	9.86572e-06	3.85169e-06
PWY-5177: glutaryl-CoA degradation	7.28206e-05	2.77008e-05	2.89755e-05	3.81393e-05	1.32266e-05	2.20317e-05	5.96741e-05	4.07788e-05	2.79826e-05	3.24934e-05	2.28291e-05	2.30828e-05	1.98298e-05	4.67886e-05	4.56697e-05	3.32761e-05	2.63469e-05	5.67565e-05	2.5862e-05	2.2022e-05	2.5991e-05	1.59323e-05	2.1363e-05	3.09609e-05	5.82352e-05	3.48231e-05	3.06347e-05	7.03462e-07	0	0	0	0	3.26122e-05	1.45987e-05	6.98721e-06	6.70011e-06	2.13299e-05	1.32631e-05	7.57498e-06	1.48217e-05	1.18845e-05	7.88472e-06	7.55808e-06	1.74106e-05	2.41145e-05	1.40489e-05	1.5255e-05	1.80305e-05	2.25632e-05
PWY-5178: toluene degradation IV (aerobic) (via catechol)	0	0	0	0	0	0	0	0	0	0	0	0	0	0	0	0	0	0	0	0	0	0	0	0	0	0	0	0	0	0	0	0	0	0	0	0	0	0	0	0	0	0	0	0	0	0	0	0	0
PWY-5180: toluene degradation I (aerobic) (via o-cresol)	0	0	0	0	0	0	0	0	0	0	0	0	0	0	0	0	0	0	0	0	0	0	0	0	0	0	0	0	0	0	0	0	0	0	0	0	0	0	0	0	0	0	0	0	0	0	0	0	0
PWY-5181: toluene degradation III (aerobic) (via p-cresol)	0	0	0	7.39176e-07	0	0	0	0	0	0	0	0	0	0	0	0	0	0	0	0	0	0	0	0	0	0	0	0	1.70226e-05	1.44139e-05	7.18664e-06	7.02939e-06	1.94966e-06	1.0035e-06	1.12687e-06	8.91509e-07	1.55591e-05	2.08349e-06	1.02255e-05	6.69533e-07	1.61901e-06	2.43627e-06	6.90642e-06	8.76169e-06	8.11431e-06	0	0	0	4.34584e-07
PWY-5182: toluene degradation II (aerobic) (via 4-methylcatechol)	0	0	0	0	0	0	0	0	0	0	0	0	0	0	0	0	0	0	0	0	0	0	0	0	0	0	0	0	0	0	0	0	0	0	0	0	0	0	0	0	0	0	0	0	0	0	0	0	0
PWY-5188: tetrapyrrole biosynthesis I (from glutamate)	0.000103142	4.89196e-05	4.90405e-05	5.82864e-05	3.32134e-05	4.79544e-05	8.4021e-05	6.32698e-05	5.74136e-05	6.74351e-05	6.45103e-05	4.82995e-05	4.06179e-05	7.38717e-05	7.11858e-05	5.64397e-05	4.37273e-05	6.89044e-05	4.97929e-05	4.57936e-05	5.58134e-05	4.8786e-05	3.9906e-05	6.10446e-05	7.29983e-05	6.00465e-05	5.60129e-05	5.81747e-05	3.9529e-05	2.71869e-05	2.19815e-05	3.72014e-05	0.000114593	4.9173e-05	2.69025e-05	3.60624e-05	6.62621e-05	3.29914e-05	3.52051e-05	4.31888e-05	3.43881e-05	2.28046e-05	3.02795e-05	4.56726e-05	5.03453e-05	7.65452e-05	6.24284e-05	7.49603e-05	4.73864e-05
PWY-5189: tetrapyrrole biosynthesis II (from glycine)	5.36041e-05	4.45264e-05	4.5742e-05	5.28371e-05	2.73302e-05	4.14514e-05	6.83963e-05	6.86537e-05	5.57359e-05	6.67174e-05	6.12382e-05	4.09837e-05	3.41398e-05	7.41509e-05	6.3127e-05	5.74299e-05	4.10097e-05	6.15759e-05	4.55742e-05	3.91397e-05	5.30382e-05	4.29066e-05	3.40203e-05	6.16197e-05	6.63144e-05	5.46619e-05	5.39262e-05	1.32989e-05	2.89426e-05	2.30998e-05	1.26137e-05	7.04759e-06	4.37397e-05	2.86255e-05	2.30713e-05	2.38451e-05	6.33268e-05	2.77203e-05	3.11016e-05	3.4874e-05	2.96953e-05	2.18605e-05	2.76826e-05	4.53707e-05	4.17925e-05	6.741e-05	5.34788e-05	6.01604e-05	4.34969e-05
PWY-5265: peptidoglycan biosynthesis II (staphylococci)	0	0	0	0	0	0	0	0	0	0	0	0	0	0	0	0	0	0	0	0	0	0	0	0	0	0	0	0	0	0	0	0	0	0	0	0	0	0	0	0	0	0	0	0	0	0	0	0	0
PWY-5304: superpathway of sulfur oxidation (Acidianus ambivalens)	0	0	0	0	0	0	0	0	0	0	0	0	0	0	0	0	0	0	0	0	0	0	0	0	0	0	0	0	0	0	0	0	0	0	0	0	0	0	0	0	0	0	0	0	0	0	0	0	0
PWY-5306: superpathway of thiosulfate metabolism (Desulfovibrio sulfodismutans)	2.21077e-07	0	0	0	0	1.2293e-07	1.93245e-07	9.94886e-08	0	1.53004e-07	0	0	0	0	2.36287e-07	4.22827e-08	0	6.77803e-08	0	0	0	0	0	1.64647e-07	2.15814e-07	0	1.23884e-07	0	0	0	0	0	1.1122e-06	0	1.6236e-07	1.8294e-07	5.0216e-08	2.51247e-07	7.99515e-08	0	0	0	0	1.64002e-07	1.85862e-07	0	1.85663e-07	0	2.65742e-07
PWY-5328: superpathway of L-methionine salvage and degradation	0	0	0	0	5.28741e-07	0	0	0	0	0	0	0	0	0	0	0	4.90552e-07	0	0	0	0	0	0	0	0	0	0	0	0	0	0	0	0	0	0	0	0	0	0	0	0	0	0	0	0	0	0	0	0
PWY-5345: superpathway of L-methionine biosynthesis (by sulfhydrylation)	8.34574e-06	1.80891e-06	3.1022e-06	1.1082e-05	1.67455e-06	2.1763e-06	1.11884e-06	3.07642e-06	1.04418e-06	6.44308e-07	1.83331e-06	0	4.15094e-06	5.68529e-06	5.41562e-06	1.77587e-06	4.79639e-07	6.86991e-06	1.89533e-06	0	0	0	0	0	0	1.15333e-06	0	2.39493e-05	2.98263e-05	2.64455e-05	2.21478e-05	1.68393e-05	2.66193e-05	1.61197e-05	9.90722e-06	1.0379e-05	9.13242e-05	2.72318e-05	5.36998e-05	1.16689e-05	2.82994e-05	3.36455e-05	5.38619e-05	6.73474e-05	6.59681e-05	2.4833e-05	1.6088e-05	1.07884e-05	1.19718e-05
PWY-5347: superpathway of L-methionine biosynthesis (transsulfuration)	0.000107975	0.000116468	0.0001065	0.000108756	0.000123168	0.000112889	0.000115023	0.000104765	0.000116937	0.000129724	0.000108268	0.000116779	0.000118342	0.00010488	0.000120716	0.00011989	9.81629e-05	0.000109959	0.000107501	0.000126293	0.000116723	0.000122962	0.000115633	0.00010354	0.000108022	0.000111651	0.000110836	9.88837e-05	6.60714e-05	5.74306e-05	3.39094e-05	7.79429e-05	7.08183e-05	4.13898e-05	2.35059e-05	4.18951e-05	0.000110753	5.10459e-05	6.02682e-05	4.5856e-05	4.5218e-05	3.2079e-05	5.01599e-05	7.0714e-05	7.59543e-05	0.000100102	9.35622e-05	0.000102987	5.08627e-05
PWY-5367: petroselinate biosynthesis	9.60803e-06	2.17943e-06	3.37674e-06	3.48667e-06	1.13059e-06	1.23471e-06	5.30876e-06	4.41225e-06	1.55941e-06	3.96538e-06	2.69296e-06	3.06406e-06	2.58117e-06	4.55852e-06	5.93233e-06	3.74366e-06	3.48443e-06	6.72759e-06	2.51333e-06	1.28143e-06	1.56679e-06	2.8024e-07	6.7692e-07	1.52008e-06	5.41617e-06	1.24795e-06	2.45322e-06	0	0	0	0	0	4.17356e-06	1.6603e-06	0	2.82589e-07	0	0	0	2.87365e-06	0	0	0	0	1.27165e-06	0	0	1.95409e-06	1.87035e-06
PWY-5384: sucrose degradation IV (sucrose phosphorylase)	2.01658e-05	6.35008e-06	6.48679e-06	7.98485e-06	3.98545e-06	4.24159e-06	1.98958e-05	9.79952e-06	4.44472e-06	8.83647e-06	3.38008e-06	4.87738e-06	6.88112e-06	1.36727e-05	9.57476e-06	9.14594e-06	5.2769e-06	1.5529e-05	4.92371e-06	3.18896e-06	3.20318e-06	3.30561e-06	2.72935e-06	4.13297e-06	1.45987e-05	2.85625e-06	4.42067e-06	9.33008e-06	4.85708e-05	4.64875e-05	3.41393e-05	2.15956e-05	1.04389e-05	5.42548e-06	5.59652e-06	3.67843e-06	4.07894e-05	8.89161e-06	2.68529e-05	2.84629e-06	6.60724e-06	9.31246e-06	1.97419e-05	3.03692e-05	3.14143e-05	2.66261e-06	3.21573e-06	1.18221e-06	2.09245e-06
PWY-5392: reductive TCA cycle II	1.22896e-06	4.57726e-07	4.1646e-07	9.74908e-07	8.19811e-07	1.51896e-06	1.48547e-06	6.79342e-07	1.50892e-06	9.4601e-07	9.0691e-07	2.60575e-07	1.40822e-06	3.56761e-07	2.1408e-06	2.83218e-07	0	4.86629e-07	3.43275e-07	0	2.18935e-06	0	8.02386e-07	0	5.34546e-07	2.91189e-07	1.29385e-06	0	0	0	0	0	2.63376e-06	1.16271e-06	0	6.34411e-07	1.58525e-06	1.87619e-06	0	1.10877e-06	5.52237e-07	0	0	6.21028e-07	1.22462e-06	6.23305e-07	1.09796e-06	2.14978e-06	2.12199e-06
PWY-5415: catechol degradation I (meta-cleavage pathway)	0	0	0	0	0	0	0	0	0	0	0	0	0	0	0	0	0	0	0	0	0	0	0	0	0	0	0	0	0	0	0	0	0	0	0	0	0	0	0	0	0	0	0	0	0	0	0	0	0
PWY-5417: catechol degradation III (ortho-cleavage pathway)	0	0	0	7.68468e-07	0	0	0	0	0	0	0	0	0	0	0	0	0	0	0	0	0	0	0	0	0	0	0	7.52955e-07	1.92873e-05	1.65079e-05	8.1816e-06	7.33256e-06	1.73558e-06	8.78403e-07	8.79736e-07	8.19552e-07	1.76512e-05	2.54727e-06	1.25377e-05	5.01851e-07	2.25427e-06	2.81843e-06	8.39782e-06	1.07037e-05	9.76435e-06	2.68107e-07	1.26407e-07	1.73399e-07	3.7287e-07
PWY-5419: catechol degradation to 2-oxopent-4-enoate II	0	0	0	0	0	0	0	0	0	0	0	0	0	0	0	0	0	0	0	0	0	0	0	0	0	0	0	0	0	0	0	0	0	0	0	0	0	0	0	0	0	0	0	0	0	0	0	0	0
PWY-5420: catechol degradation II (meta-cleavage pathway)	0	0	0	0	0	0	0	0	0	0	0	0	0	0	0	0	0	0	0	0	0	0	0	0	0	0	0	0	0	0	0	0	0	0	0	0	0	0	0	0	0	0	0	0	0	0	0	0	0
PWY-5431: aromatic compounds degradation via &beta;-ketoadipate	0	0	0	7.68468e-07	0	0	0	0	0	0	0	0	0	0	0	0	0	0	0	0	0	0	0	0	0	0	0	7.52955e-07	1.92873e-05	1.65079e-05	8.1816e-06	7.33256e-06	1.73558e-06	8.78403e-07	8.79736e-07	8.19552e-07	1.76512e-05	2.54727e-06	1.25377e-05	5.01851e-07	2.25427e-06	2.81843e-06	8.39782e-06	1.07037e-05	9.76435e-06	2.68107e-07	1.26407e-07	1.73399e-07	3.7287e-07
PWY-5464: superpathway of cytosolic glycolysis (plants), pyruvate dehydrogenase and TCA cycle	2.02033e-05	9.74351e-06	1.01381e-05	9.04684e-06	1.09506e-05	1.62041e-05	1.6934e-05	1.43551e-05	1.25603e-05	1.49793e-05	7.41068e-06	7.90984e-06	1.09099e-05	1.18935e-05	2.04564e-05	1.15266e-05	5.15252e-06	1.16121e-05	6.84737e-06	4.33448e-06	8.32617e-06	6.56233e-06	5.86416e-06	1.20077e-05	1.59212e-05	8.07037e-06	1.63963e-05	0	0	0	0	0	7.31081e-06	9.46891e-06	4.94901e-06	8.18174e-06	4.84952e-06	5.53348e-06	3.24607e-06	1.04774e-06	3.65338e-06	0	3.75341e-06	5.37102e-06	1.65715e-05	9.6027e-06	5.65694e-06	1.29214e-05	9.18578e-06
PWY-5484: glycolysis II (from fructose 6-phosphate)	0.000114378	0.000281786	0.000342956	0.000248292	0.000204877	0.000256051	0.000194157	0.000263976	0.000236003	0.000232687	0.000223348	0.00031685	0.000265186	0.000231602	0.000217458	0.000218745	0.000240993	0.000229162	0.000293109	0.000287665	0.000298205	0.000199773	0.000323619	0.00024618	0.000173932	0.000237293	0.000207697	2.89327e-05	4.79849e-05	3.54503e-05	2.03751e-05	2.91432e-05	9.21881e-05	7.70131e-05	6.82717e-05	8.49358e-05	0.000136765	0.000176559	9.89695e-05	5.58126e-05	9.98936e-05	6.23136e-05	6.88132e-05	7.98107e-05	0.000106305	0.000270666	0.000179769	0.000257254	0.000150454
PWY-5505: L-glutamate and L-glutamine biosynthesis	4.67534e-05	3.81179e-05	3.60603e-05	3.80144e-05	2.93267e-05	3.33147e-05	4.10991e-05	3.69672e-05	3.57699e-05	3.74102e-05	3.31542e-05	3.55759e-05	3.34953e-05	3.96632e-05	3.74044e-05	3.86603e-05	3.2907e-05	3.85274e-05	3.36368e-05	2.98985e-05	3.69299e-05	3.25337e-05	3.90117e-05	3.8537e-05	4.85675e-05	3.42736e-05	4.17385e-05	5.96415e-06	8.819e-07	0	1.48337e-06	1.07937e-06	2.71128e-05	1.5244e-05	1.05051e-05	1.28246e-05	1.50459e-05	2.90038e-05	7.84709e-06	1.98177e-05	1.25766e-05	6.03201e-06	5.97465e-06	1.16041e-05	1.54846e-05	2.75577e-05	2.83284e-05	3.22582e-05	2.35366e-05
PWY-5509: adenosylcobalamin biosynthesis from cobyrinate a,c-diamide I	0	0	0	0	0	0	0	0	0	0	0	0	0	0	0	0	0	0	0	0	0	0	0	0	0	0	0	0	0	0	0	0	0	0	0	0	0	0	0	0	0	0	0	0	0	0	0	0	0
PWY-5514: UDP-N-acetyl-D-galactosamine biosynthesis II	0	0	0	0	0	0	0	0	0	0	0	0	0	0	0	0	6.97619e-07	0	0	0	0	0	0	0	0	0	0	0	0	0	0	0	0	0	0	0	0	0	0	0	0	0	0	0	0	0	0	0	0
PWY-5532: adenosine nucleotides degradation IV	0	0	0	0	0	0	0	0	0	0	0	0	0	0	0	0	0	0	0	0	0	0	0	0	0	0	0	0	0	0	0	0	0	0	0	0	0	0	0	0	0	0	0	0	0	0	0	0	0
PWY-561: superpathway of glyoxylate cycle and fatty acid degradation	1.35252e-06	0	0	2.57625e-06	0	0	0	9.46111e-07	0	7.69965e-07	0	0	5.75823e-07	0	1.08804e-06	0	0	5.89871e-07	0	0	0	0	0	0	1.34828e-06	0	0	9.76853e-06	4.21648e-05	3.21786e-05	2.03071e-05	2.57466e-05	9.53138e-06	5.0832e-06	4.52268e-06	4.76455e-06	5.11535e-05	9.30671e-06	3.04541e-05	2.05328e-06	8.05901e-06	1.08108e-05	2.6079e-05	3.08083e-05	3.28246e-05	0	2.5228e-06	2.64635e-06	3.49241e-06
PWY-5656: mannosylglycerate biosynthesis I	0	0	0	3.33346e-07	0	0	0	0	0	0	0	0	0	0	0	0	0	0	0	0	0	0	0	0	0	0	0	0	1.45359e-05	1.2553e-05	8.90444e-06	3.09386e-06	1.66059e-06	9.3946e-07	9.54687e-07	8.06973e-07	1.4202e-05	2.01407e-06	8.109e-06	4.67596e-07	1.83455e-06	3.27872e-06	5.78334e-06	8.77504e-06	7.44602e-06	0	0	0	0
PWY-5659: GDP-mannose biosynthesis	9.35257e-05	0.000148598	0.000148747	0.00013104	0.000153182	0.000160969	0.000145477	0.000134776	0.000159336	0.00013916	0.000138901	0.000163256	0.000148966	0.000126858	0.000148654	0.000120936	0.000132949	0.000111679	0.000153289	0.000155043	0.000157232	0.000120253	0.000136351	0.000131792	0.000106417	0.00012856	0.000129333	1.91478e-05	5.77259e-05	4.7504e-05	4.47238e-05	5.64995e-05	9.10901e-05	6.3128e-05	3.35517e-05	4.06651e-05	9.44717e-05	9.43417e-05	6.0035e-05	7.44681e-05	0.000101218	6.25853e-05	4.87496e-05	5.65109e-05	7.41908e-05	0.000125817	0.000134357	0.000125039	9.9278e-05
PWY-5667: CDP-diacylglycerol biosynthesis I	0.000220569	0.00026395	0.000262488	0.000260649	0.000294315	0.000297134	0.000283761	0.000247019	0.000314181	0.000266058	0.000269329	0.000303411	0.000292828	0.000238731	0.000270945	0.000257573	0.000260452	0.000212892	0.000275012	0.000355486	0.000340067	0.00029795	0.000317617	0.000293688	0.000251527	0.000297068	0.000306104	6.05795e-05	6.22829e-05	5.62698e-05	3.46478e-05	3.42965e-05	0.000146148	9.20007e-05	7.22707e-05	6.53815e-05	0.000162966	0.000178033	7.68297e-05	0.000108959	0.000119344	7.62445e-05	8.21172e-05	0.000105964	0.000128355	0.000232005	0.000228585	0.000233417	0.000180526
PWY-5675: nitrate reduction V (assimilatory)	1.71893e-05	3.04556e-06	3.55716e-06	4.86363e-06	3.05562e-06	4.41512e-06	7.45707e-06	8.07314e-06	5.36068e-06	7.19705e-06	4.83934e-06	3.00508e-06	2.30645e-06	1.01946e-05	8.67844e-06	5.75757e-06	3.16434e-06	8.36018e-06	3.94698e-06	2.98972e-06	3.74301e-06	4.28737e-06	2.37071e-06	4.86439e-06	7.42248e-06	2.413e-06	4.62323e-06	3.29231e-05	1.45384e-05	9.14034e-06	8.72136e-06	1.10579e-05	9.59314e-06	2.52571e-06	3.00147e-06	1.7127e-06	2.38786e-05	4.56049e-06	1.46406e-05	3.14096e-06	3.01449e-06	4.8905e-06	1.58952e-05	1.43521e-05	1.73432e-05	1.38827e-06	2.64093e-06	3.05956e-06	4.90073e-06
PWY-5676: acetyl-CoA fermentation to butanoate II	8.50116e-05	5.638e-05	5.32039e-05	4.54206e-05	3.0867e-05	4.77762e-05	6.85851e-05	6.44366e-05	5.03745e-05	5.41604e-05	3.7643e-05	4.31921e-05	3.61454e-05	6.32985e-05	6.60555e-05	5.10259e-05	4.24786e-05	6.93815e-05	4.86535e-05	3.94031e-05	4.76074e-05	3.07659e-05	3.97117e-05	5.68914e-05	7.24541e-05	5.32081e-05	5.32423e-05	0	3.67398e-06	3.99934e-06	1.87842e-06	2.36604e-05	4.5565e-05	2.02673e-05	2.84302e-06	1.11329e-05	1.96437e-05	0	0	2.15282e-05	9.23115e-06	0	1.99135e-06	1.67911e-05	2.29699e-05	2.02817e-05	2.30912e-05	2.9121e-05	3.24477e-05
PWY-5677: succinate fermentation to butanoate	4.93929e-06	1.76281e-06	1.84081e-06	2.40672e-06	1.49485e-06	3.35393e-06	3.8981e-06	3.15362e-06	3.2721e-06	4.21501e-06	1.8925e-06	1.36441e-06	1.29034e-06	3.20712e-06	3.65837e-06	2.39253e-06	1.36245e-06	4.2175e-06	2.17132e-06	1.09828e-06	1.43052e-06	2.10427e-06	1.29153e-06	3.2334e-06	4.82549e-06	1.81936e-06	2.33002e-06	0	0	0	0	0	1.73468e-06	0	0	0	0	0	0	1.62959e-06	0	0	0	9.46721e-07	0	1.75046e-06	2.22941e-06	1.4806e-06	2.34909e-06
PWY-5686: UMP biosynthesis	0.00039737	0.000459973	0.000451842	0.000422221	0.000414569	0.000482664	0.000452238	0.000435651	0.000477764	0.000449077	0.000436643	0.000517828	0.000448162	0.000427698	0.000472151	0.000431349	0.000413672	0.000402266	0.000469994	0.000501182	0.000473479	0.000451494	0.00046989	0.000419968	0.000408485	0.000424833	0.000449181	3.94599e-05	5.92775e-05	5.11499e-05	3.0673e-05	4.8892e-05	0.000289789	0.000210213	0.000107229	0.000144615	0.00026733	0.000245517	0.000118255	0.000185578	0.000244075	0.000152766	0.000129451	0.000156126	0.000220485	0.0003941	0.00042744	0.000409782	0.000269253
PWY-5690: TCA cycle II (plants and fungi)	2.47971e-05	8.07127e-06	1.12608e-05	7.96543e-06	2.13185e-05	1.90847e-05	2.14244e-05	1.40807e-05	2.24569e-05	1.53512e-05	1.67039e-05	8.62606e-06	2.01894e-05	1.40079e-05	2.82928e-05	1.00883e-05	3.65275e-06	1.18673e-05	7.38979e-06	5.43561e-06	2.48769e-05	7.024e-06	8.47523e-06	1.64533e-05	2.03128e-05	1.46943e-05	1.99964e-05	2.51814e-05	3.66462e-05	2.63236e-05	1.827e-05	3.00458e-05	7.28029e-05	2.98131e-05	5.52136e-06	1.77675e-05	4.09835e-05	3.18646e-05	2.40669e-05	2.5613e-05	1.61558e-05	1.1473e-05	2.50232e-05	2.96386e-05	3.73267e-05	2.60602e-05	3.60981e-05	3.78944e-05	3.62248e-05
PWY-5692: allantoin degradation to glyoxylate II	0	0	0	0	0	1.69314e-07	0	0	0	0	2.0527e-07	2.06521e-07	0	0	0	0	0	0	0	0	0	0	0	0	0	0	9.51524e-08	0	0	0	0	0	0	0	0	0	0	0	0	0	0	0	0	0	0	0	0	0	0
PWY-5695: urate biosynthesis/inosine 5'-phosphate degradation	0.000219219	0.000371674	0.000364696	0.000328537	0.000333983	0.000388138	0.000310476	0.000324424	0.000376613	0.000346719	0.000337682	0.000408376	0.000368199	0.000317726	0.000344109	0.000320799	0.000330961	0.000279874	0.000376829	0.000425711	0.000392636	0.000352472	0.000393955	0.000341139	0.000286085	0.000345346	0.000354263	2.66558e-05	7.01443e-05	6.23867e-05	4.04333e-05	2.27245e-05	0.000162817	0.000138526	7.96377e-05	9.67642e-05	0.000203624	0.000219283	8.26553e-05	0.000125609	0.000181639	0.000118118	9.99491e-05	0.000114385	0.000158337	0.000284156	0.000289311	0.000292216	0.000231443
PWY-5705: allantoin degradation to glyoxylate III	7.84716e-07	2.75418e-07	8.96541e-08	5.17622e-07	2.39903e-07	3.46059e-07	3.13246e-07	4.1656e-07	3.2388e-07	9.91715e-07	2.94917e-07	5.0621e-07	1.92111e-07	9.14335e-08	2.52274e-07	1.72782e-07	1.27459e-07	4.14502e-07	1.32777e-07	1.84862e-07	1.67556e-07	3.58762e-07	1.80227e-07	3.68974e-07	4.55736e-07	2.8916e-07	2.09223e-07	0	0	0	0	0	1.98066e-07	0	0	0	0	0	0	0	0	0	0	0	0	1.1951e-07	0	4.08246e-07	0
PWY-5723: Rubisco shunt	4.74934e-06	1.24722e-06	4.25568e-07	3.08339e-06	9.07528e-07	1.05587e-06	1.85975e-06	2.06038e-06	2.19049e-06	1.53922e-06	4.85197e-07	6.40498e-07	6.35854e-07	1.32107e-06	6.04282e-07	1.64735e-06	1.32112e-06	2.93139e-06	0	0	6.45307e-07	1.85713e-06	7.70229e-07	9.99928e-07	2.60819e-06	5.29815e-07	1.0823e-06	2.57477e-05	3.36077e-05	2.23255e-05	2.02483e-05	2.84666e-05	8.54428e-06	3.34275e-06	3.58242e-06	2.63056e-06	5.67877e-05	1.13955e-05	3.56284e-05	2.22112e-06	7.53311e-06	8.49952e-06	2.58005e-05	3.07603e-05	3.04129e-05	6.96916e-06	4.37127e-06	1.17884e-06	2.1988e-06
PWY-5724: superpathway of atrazine degradation	3.21109e-07	0	0	0	0	0	0	0	0	0	0	0	0	0	0	0	0	0	0	0	0	0	0	0	0	0	0	0	0	0	0	0	0	0	0	0	0	0	0	0	0	0	0	0	0	0	0	0	0
PWY-5741: ethylmalonyl-CoA pathway	0	0	0	0	0	0	0	0	0	0	0	0	0	0	0	0	0	0	0	0	0	0	0	0	0	0	0	0	0	0	0	0	0	0	0	0	0	0	0	0	0	0	0	0	0	0	0	0	0
PWY-5747: 2-methylcitrate cycle II	1.10899e-07	0	1.19582e-07	7.17825e-07	1.31089e-07	8.91031e-08	0	0	8.55936e-08	1.5565e-07	0	0	0	1.29324e-07	1.91801e-07	9.43608e-08	0	1.2456e-07	1.9357e-07	0	0	0	2.09197e-07	0	0	0	0	4.02633e-07	1.96966e-05	1.44649e-05	8.8845e-06	4.40815e-06	1.86291e-06	1.31792e-06	1.47972e-06	1.14614e-06	1.46679e-05	2.15715e-06	1.03758e-05	4.68378e-07	1.83096e-06	3.05661e-06	7.90674e-06	8.21677e-06	8.71595e-06	0	3.89493e-07	1.00636e-06	5.22815e-07
PWY-5791: 1,4-dihydroxy-2-naphthoate biosynthesis II (plants)	6.07315e-07	0	0	3.45979e-06	0	0	0	0	0	0	0	0	0	0	0	0	0	0	0	0	0	0	0	0	0	6.87558e-07	0	1.37326e-05	3.18564e-05	2.31855e-05	1.74715e-05	1.01446e-05	8.291e-06	5.35428e-06	7.59218e-06	5.21659e-06	6.84842e-05	1.65356e-05	4.19482e-05	5.24243e-06	1.25217e-05	1.43185e-05	2.73209e-05	4.24812e-05	4.08658e-05	2.90768e-06	1.3331e-06	1.0264e-06	2.32941e-06
PWY-5837: 1,4-dihydroxy-2-naphthoate biosynthesis I	6.07315e-07	0	0	3.45979e-06	0	0	0	0	0	0	0	0	0	0	0	0	0	0	0	0	0	0	0	0	0	6.87558e-07	0	1.37326e-05	3.18564e-05	2.31855e-05	1.74715e-05	1.01446e-05	8.291e-06	5.35428e-06	7.59218e-06	5.21659e-06	6.84842e-05	1.65356e-05	4.19482e-05	5.24243e-06	1.25217e-05	1.43185e-05	2.73209e-05	4.24812e-05	4.08658e-05	2.90768e-06	1.3331e-06	1.0264e-06	2.32941e-06
PWY-5838: superpathway of menaquinol-8 biosynthesis I	1.95876e-06	0	0	1.05077e-05	0	0	0	0	0	0	0	0	0	0	0	0	0	0	0	0	0	0	0	0	0	2.30245e-06	0	2.16583e-05	2.36212e-05	1.91645e-05	1.26491e-05	8.16886e-06	2.24531e-05	1.56818e-05	1.70405e-05	1.40866e-05	6.60123e-05	3.55486e-05	3.30845e-05	1.46309e-05	3.26626e-05	3.17742e-05	3.42337e-05	4.13819e-05	5.01101e-05	9.20498e-06	4.40372e-06	3.4228e-06	7.34696e-06
PWY-5840: superpathway of menaquinol-7 biosynthesis	2.02116e-06	0	0	1.07643e-05	0	0	0	0	0	0	0	0	0	0	0	0	0	0	0	0	0	0	0	0	0	2.2761e-06	0	1.05336e-05	2.12454e-06	0	1.58068e-06	3.40009e-06	1.37754e-05	2.84295e-06	7.14683e-06	7.00539e-06	3.0502e-06	1.20316e-05	0	2.03281e-06	3.25446e-06	8.85095e-06	1.52266e-06	4.49998e-06	8.17061e-06	7.15628e-06	3.85233e-06	3.05514e-06	6.65467e-06
PWY-5845: superpathway of menaquinol-9 biosynthesis	0	0	0	7.92742e-06	0	0	0	0	0	0	0	0	0	0	0	0	0	0	0	0	0	0	0	0	0	0	0	0	0	0	0	0	0	0	0	0	0	0	0	0	0	0	0	0	0	0	0	0	0
PWY-5855: ubiquinol-7 biosynthesis (prokaryotic)	0	0	0	4.26482e-07	0	0	0	0	0	0	0	0	0	0	2.52917e-07	0	0	9.91212e-08	0	0	0	0	0	0	0	0	0	2.7903e-05	1.24997e-05	1.08938e-05	6.50892e-06	8.26788e-06	1.26463e-06	7.57546e-07	8.66455e-07	5.72695e-07	1.19647e-05	2.36899e-06	7.63249e-06	2.74911e-07	1.43988e-06	1.91225e-06	5.81035e-06	7.12099e-06	5.81269e-06	5.81333e-07	2.28192e-07	4.05361e-07	1.98959e-07
PWY-5856: ubiquinol-9 biosynthesis (prokaryotic)	0	0	0	4.26482e-07	0	0	0	0	0	0	0	0	0	0	2.52917e-07	0	0	9.91212e-08	0	0	0	0	0	0	0	0	0	2.7903e-05	1.24997e-05	1.08938e-05	6.50892e-06	8.26788e-06	1.26463e-06	7.57546e-07	8.66455e-07	5.72695e-07	1.19647e-05	2.36899e-06	7.63249e-06	2.74911e-07	1.43988e-06	1.91225e-06	5.81035e-06	7.12099e-06	5.81269e-06	5.81333e-07	2.28192e-07	4.05361e-07	1.98959e-07
PWY-5857: ubiquinol-10 biosynthesis (prokaryotic)	0	0	0	4.26482e-07	0	0	0	0	0	0	0	0	0	0	2.52917e-07	0	0	9.91212e-08	0	0	0	0	0	0	0	0	0	2.7903e-05	1.24997e-05	1.08938e-05	6.50892e-06	8.26788e-06	1.26463e-06	7.57546e-07	8.66455e-07	5.72695e-07	1.19647e-05	2.36899e-06	7.63249e-06	2.74911e-07	1.43988e-06	1.91225e-06	5.81035e-06	7.12099e-06	5.81269e-06	5.81333e-07	2.28192e-07	4.05361e-07	1.98959e-07
PWY-5861: superpathway of demethylmenaquinol-8 biosynthesis	1.31601e-06	0	0	7.09545e-06	0	0	0	0	0	0	0	0	0	0	0	0	0	0	0	0	0	0	0	0	0	1.53895e-06	0	1.52756e-05	1.9133e-05	1.50596e-05	1.04917e-05	5.78885e-06	1.58111e-05	1.08863e-05	1.21335e-05	9.81094e-06	4.93959e-05	2.46593e-05	2.47028e-05	1.02201e-05	2.31507e-05	2.30263e-05	2.57452e-05	3.05662e-05	3.69635e-05	6.19425e-06	2.94922e-06	2.2896e-06	4.95007e-06
PWY-5862: superpathway of demethylmenaquinol-9 biosynthesis	0	0	0	5.3362e-06	0	0	0	0	0	0	0	0	0	0	0	0	0	0	0	0	0	0	0	0	0	0	0	0	0	0	0	0	0	0	0	0	0	0	0	0	0	0	0	0	0	0	0	0	0
PWY-5863: superpathway of phylloquinol biosynthesis	6.90385e-07	0	0	3.7755e-06	0	0	0	0	0	0	0	0	0	0	0	0	0	0	0	0	0	0	0	0	0	7.75774e-07	0	9.68355e-06	1.76133e-05	1.02664e-05	7.65986e-06	4.02502e-06	6.93993e-06	5.17511e-06	4.94744e-06	4.78519e-06	1.32708e-05	6.99317e-06	9.08577e-06	4.44685e-06	6.86659e-06	6.63921e-06	1.01486e-05	1.0104e-05	1.51754e-05	3.22305e-06	1.46251e-06	1.15153e-06	2.52515e-06
PWY-5871: ubiquinol-9 biosynthesis (eukaryotic)	0	0	0	0	0	7.57872e-07	0	0	5.08258e-07	0	0	4.25152e-07	0	0	0	0	0	0	0	0	0	0	0	0	0	0	0	0	0	0	0	0	0	0	0	0	0	0	0	0	0	0	0	0	0	0	0	0	0
PWY-5873: ubiquinol-7 biosynthesis (eukaryotic)	0	0	0	0	0	7.57872e-07	0	0	5.08258e-07	0	0	4.25152e-07	0	0	0	0	0	0	0	0	0	0	0	0	0	0	0	0	0	0	0	0	0	0	0	0	0	0	0	0	0	0	0	0	0	0	0	0	0
PWY-5897: superpathway of menaquinol-11 biosynthesis	1.79333e-06	0	0	1.01046e-05	0	0	0	0	0	0	0	0	0	0	0	0	0	0	0	0	0	0	0	0	0	2.05258e-06	0	2.13464e-05	3.07426e-05	2.37022e-05	1.60475e-05	8.6969e-06	2.20568e-05	1.48229e-05	1.94318e-05	1.40382e-05	0.00012134	4.40089e-05	6.74559e-05	1.41873e-05	3.25563e-05	3.37035e-05	4.95015e-05	7.4513e-05	7.95814e-05	8.57487e-06	3.9666e-06	3.05866e-06	6.78953e-06
PWY-5898: superpathway of menaquinol-12 biosynthesis	1.79333e-06	0	0	1.01046e-05	0	0	0	0	0	0	0	0	0	0	0	0	0	0	0	0	0	0	0	0	0	2.05258e-06	0	2.13464e-05	3.07426e-05	2.37022e-05	1.60475e-05	8.6969e-06	2.20568e-05	1.48229e-05	1.94318e-05	1.40382e-05	0.00012134	4.40089e-05	6.74559e-05	1.41873e-05	3.25563e-05	3.37035e-05	4.95015e-05	7.4513e-05	7.95814e-05	8.57487e-06	3.9666e-06	3.05866e-06	6.78953e-06
PWY-5899: superpathway of menaquinol-13 biosynthesis	1.79333e-06	0	0	1.01046e-05	0	0	0	0	0	0	0	0	0	0	0	0	0	0	0	0	0	0	0	0	0	2.05258e-06	0	2.13464e-05	3.07426e-05	2.37022e-05	1.60475e-05	8.6969e-06	2.20568e-05	1.48229e-05	1.94318e-05	1.40382e-05	0.00012134	4.40089e-05	6.74559e-05	1.41873e-05	3.25563e-05	3.37035e-05	4.95015e-05	7.4513e-05	7.95814e-05	8.57487e-06	3.9666e-06	3.05866e-06	6.78953e-06
PWY-5910: superpathway of geranylgeranyldiphosphate biosynthesis I (via mevalonate)	0	0	2.07001e-07	7.64638e-07	0	0	0	0	1.94898e-07	1.14976e-06	0	3.41977e-07	1.54852e-06	4.93883e-07	6.98608e-07	0	0	1.29073e-06	1.74511e-07	0	0	1.33885e-06	8.36631e-07	0	0	3.44486e-07	0	8.75336e-07	4.3942e-07	3.69982e-07	0	0	0	0	0	0	0	0	0	2.28633e-07	1.10309e-06	0	0	0	0	2.07531e-06	6.38407e-07	1.78151e-06	2.11543e-06
PWY-5913: TCA cycle VI (obligate autotrophs)	7.53237e-07	2.77875e-07	1.38006e-06	1.18074e-05	5.2346e-07	9.82931e-07	9.43503e-07	4.1268e-07	2.25089e-06	3.86696e-06	5.77453e-07	1.01612e-06	6.912e-06	4.28576e-06	3.56735e-06	1.66909e-07	0	8.38058e-06	1.44295e-06	0	1.65408e-06	9.35372e-06	8.92765e-06	1.51218e-06	3.20025e-07	1.63739e-06	8.13123e-07	8.3029e-05	0.00014987	0.00012931	7.68103e-05	0.00013012	2.01292e-05	9.89339e-06	1.2593e-05	9.79666e-06	0.000141804	2.64503e-05	8.73693e-05	6.35885e-06	2.5741e-05	2.70377e-05	6.31716e-05	7.73538e-05	8.20575e-05	2.62758e-05	1.2154e-05	1.24689e-05	1.84239e-05
PWY-5918: superpathay of heme biosynthesis from glutamate	1.8594e-06	2.77938e-06	2.69945e-06	6.00492e-06	2.69467e-06	3.81045e-06	2.75148e-06	2.1602e-06	4.01123e-06	3.14217e-06	3.30501e-06	2.40774e-06	3.18556e-06	3.02924e-06	4.52149e-06	1.33813e-06	1.64275e-06	2.28358e-06	2.52572e-06	1.09485e-06	3.46014e-06	9.91254e-07	3.13544e-06	4.18847e-07	9.89526e-07	7.28023e-07	1.88128e-06	2.04382e-05	3.44003e-05	2.64837e-05	1.67763e-05	1.33757e-05	1.68619e-05	1.10349e-05	1.05741e-05	9.53676e-06	4.92825e-05	1.72533e-05	3.07504e-05	6.14034e-06	1.56118e-05	1.44988e-05	2.50433e-05	3.28603e-05	3.5039e-05	9.76615e-06	8.64063e-06	7.36399e-06	7.80208e-06
PWY-5920: superpathway of heme biosynthesis from glycine	7.66532e-07	1.71718e-06	1.40821e-06	3.25642e-06	1.508e-06	2.3919e-06	1.17963e-06	1.30153e-06	2.34337e-06	1.66419e-06	1.91001e-06	1.34594e-06	1.86891e-06	1.64532e-06	1.74797e-06	0	5.20739e-07	1.04257e-06	1.61362e-06	5.18796e-07	1.51351e-06	4.41505e-07	1.22593e-06	0	2.27711e-07	4.34248e-07	1.04032e-06	5.24759e-06	1.5612e-05	1.2017e-05	6.47371e-06	2.57373e-06	3.18673e-06	4.71614e-06	6.83469e-06	6.00516e-06	1.86531e-05	8.02084e-06	1.20321e-05	3.33805e-06	3.94962e-06	4.47492e-06	6.31536e-06	1.21231e-05	1.11803e-05	3.01947e-06	4.7518e-06	4.1522e-06	3.28231e-06
PWY-5941: glycogen degradation II (eukaryotic)	5.38798e-05	8.92686e-05	8.47114e-05	8.90326e-05	7.64799e-05	9.72361e-05	9.52025e-05	9.364e-05	0.000104683	8.82493e-05	9.01424e-05	8.91204e-05	9.58417e-05	9.41226e-05	9.28588e-05	9.26835e-05	9.4348e-05	7.32316e-05	9.07501e-05	6.36566e-05	7.70482e-05	5.99801e-05	6.66273e-05	7.60547e-05	7.71535e-05	7.91805e-05	8.96036e-05	2.79804e-07	2.26134e-06	1.9381e-06	0	0	8.29808e-05	4.99924e-05	3.25419e-05	3.60668e-05	8.2239e-05	4.49815e-05	4.41576e-05	4.97499e-05	5.29201e-05	3.51138e-05	4.43323e-05	5.18552e-05	7.59356e-05	5.11447e-05	5.61137e-05	6.85825e-05	7.18524e-05
PWY-5971: palmitate biosynthesis II (bacteria and plants)	0.000120845	0.000113072	0.000144943	0.00012734	7.81558e-05	8.52481e-05	0.000150555	0.000148308	9.7325e-05	0.000141328	0.000125352	0.000142314	0.000131986	0.000138847	0.000162067	0.000129413	0.000135945	0.000137425	0.000124125	8.85652e-05	0.000101282	2.49318e-05	5.37387e-05	9.32423e-05	0.000132373	8.0601e-05	0.000127664	0	0	0	0	0	0.000111945	6.83557e-05	0	2.21424e-05	0	0	0	7.93165e-05	0	0	0	0	7.07032e-05	0	0	0.000110135	9.05505e-05
PWY-5973: cis-vaccenate biosynthesis	0.000166873	0.000235545	0.000254615	0.000182133	0.000232111	0.000294902	0.000242119	0.000246031	0.000281521	0.000218479	0.000212611	0.000261419	0.000267361	0.000202615	0.00025741	0.000204055	0.000226456	0.000183881	0.000240821	0.000298304	0.000312209	0.00020465	0.000264	0.000245784	0.000188382	0.000249307	0.000292031	3.00123e-05	3.5524e-05	3.21415e-05	2.5711e-05	2.60313e-05	0.000166823	0.00010721	7.66667e-05	0.000100797	0.000128451	0.0002128	7.3192e-05	9.95147e-05	0.000127802	8.42138e-05	7.57143e-05	9.90304e-05	0.000137586	0.000229495	0.000201591	0.000250954	0.000192495
PWY-5989: stearate biosynthesis II (bacteria and plants)	7.81597e-05	0.000188158	0.000190587	0.000163065	0.000212484	0.000215083	0.000147317	0.000147241	0.000202912	0.000179452	0.000189954	0.000221165	0.00021159	0.000149945	0.000161166	0.000155149	0.000178677	0.000115543	0.000198071	0.000233855	0.000214652	0.00019243	0.000216678	0.000181665	0.000126046	0.000181189	0.000196496	7.42635e-05	6.04446e-05	4.82875e-05	3.09468e-05	4.62598e-05	8.70791e-05	7.78755e-05	6.59751e-05	6.45746e-05	0.000135607	0.000167471	7.87738e-05	9.49272e-05	0.00011506	7.44012e-05	7.46426e-05	0.000107999	0.00012735	0.000215793	0.000189774	0.000186191	0.0001143
PWY-5994: palmitate biosynthesis I (animals and fungi)	0	0	0	0	0	0	0	0	0	0	0	0	0	0	0	0	0	0	0	0	0	0	0	0	0	0	0	0	0	0	0	0	0	0	0	0	0	0	0	0	0	0	0	0	0	0	0	0	0
PWY-6060: malonate degradation II (biotin-dependent)	6.86211e-07	1.73209e-07	0	2.79307e-07	0	2.99709e-07	1.97316e-07	2.69351e-07	3.93531e-07	2.48132e-07	2.21781e-07	2.68663e-07	2.69678e-07	1.45987e-06	4.92138e-07	1.70766e-07	7.74507e-07	3.35947e-07	0	0	4.10083e-07	0	2.75649e-07	1.55035e-07	7.39758e-07	3.93029e-07	9.40372e-07	0	0	0	0	0	0	0	0	0	7.56138e-07	0	0	0	0	0	0	2.79904e-07	4.50351e-07	4.05637e-07	0	1.1256e-06	2.70406e-07
PWY-6071: superpathway of phenylethylamine degradation	0	0	0	0	0	0	0	0	0	0	0	0	0	0	0	0	0	0	0	0	0	0	0	0	0	0	0	9.37514e-07	0	0	0	0	0	0	0	0	0	0	0	0	0	0	0	0	0	0	0	0	0
PWY-6107: chlorosalicylate degradation	0	0	0	0	0	0	0	0	0	0	0	0	0	0	0	0	0	0	0	0	0	0	0	0	0	0	0	0	0	0	3.26858e-07	4.07847e-07	0	0	0	0	0	0	0	0	0	0	0	0	0	9.39215e-07	1.02372e-07	0	8.02967e-07
PWY-6113: superpathway of mycolate biosynthesis	7.52083e-05	3.18294e-05	4.65283e-05	4.59946e-05	1.77301e-05	1.93414e-05	6.33065e-05	5.59144e-05	2.38801e-05	5.161e-05	3.81935e-05	4.33113e-05	3.75206e-05	5.60173e-05	6.96351e-05	4.81338e-05	4.67591e-05	6.93853e-05	3.62162e-05	2.00485e-05	2.41653e-05	4.62059e-06	1.09153e-05	2.31619e-05	6.07582e-05	1.92547e-05	3.58541e-05	0	0	0	0	0	4.78968e-05	2.25866e-05	0	4.53937e-06	0	0	0	3.39479e-05	0	0	0	0	1.89074e-05	0	0	2.90138e-05	2.66751e-05
PWY-6117: spermine and spermidine degradation I	0	0	0	0	0	0	0	0	0	0	0	0	0	0	0	0	0	0	0	0	0	0	0	0	0	0	0	0	0	0	0	0	0	0	0	0	0	0	0	0	0	0	0	0	0	0	0	0	0
PWY-6121: 5-aminoimidazole ribonucleotide biosynthesis I	0.000305142	0.000344518	0.000347892	0.000326181	0.000298567	0.000368309	0.000325597	0.000349848	0.000344454	0.000341672	0.000321589	0.000381445	0.000316587	0.000325137	0.000344216	0.000335718	0.000311273	0.000317335	0.000333699	0.000360631	0.000319043	0.000320193	0.000345757	0.000334306	0.00030719	0.000300725	0.000294063	7.01611e-05	7.01337e-05	6.12643e-05	4.10928e-05	5.50061e-05	0.000205428	0.000158744	9.50551e-05	0.000128277	0.000211042	0.000191317	0.000104765	0.000126268	0.000177684	0.000108804	0.000110463	0.000137125	0.000177319	0.000330673	0.000325216	0.000325169	0.000210159
PWY-6122: 5-aminoimidazole ribonucleotide biosynthesis II	0.00032649	0.000353194	0.000353574	0.000332304	0.000295385	0.000366023	0.000352165	0.000365487	0.000362762	0.000346377	0.000324765	0.000378838	0.000318917	0.000351661	0.000377045	0.000343827	0.000314073	0.000340578	0.00034631	0.00036909	0.000346548	0.000325588	0.000350262	0.000348906	0.00034441	0.000316338	0.000314729	6.99749e-05	6.83714e-05	5.89614e-05	3.82796e-05	6.70662e-05	0.000232836	0.000188877	9.77146e-05	0.000132811	0.0002108	0.000190924	0.00010399	0.000154554	0.000222843	0.00013792	0.000115855	0.000135873	0.000178223	0.000332855	0.000328899	0.000331743	0.000239785
PWY-6123: inosine-5'-phosphate biosynthesis I	0.000134857	0.000221215	0.00022504	0.000201295	0.000201434	0.000236808	0.000183214	0.000197105	0.000220862	0.000202475	0.000209985	0.000263375	0.000216181	0.000187373	0.000205932	0.000191586	0.000208324	0.000165562	0.000224872	0.000261911	0.000223585	0.000202907	0.000240782	0.000203428	0.000163187	0.000203717	0.000197907	2.76991e-05	2.12061e-05	1.70015e-05	1.17592e-05	1.31823e-05	0.000124948	0.000109705	5.81699e-05	7.46388e-05	0.000128168	0.000137171	5.1653e-05	8.58535e-05	0.000125034	7.89707e-05	6.57368e-05	7.45067e-05	0.000114509	0.000198942	0.000211585	0.000200952	0.000138378
PWY-6124: inosine-5'-phosphate biosynthesis II	0.000123663	0.000208765	0.000213819	0.000189237	0.000189386	0.000222646	0.000168896	0.000185454	0.000204254	0.000188156	0.000199585	0.00024714	0.00020316	0.000175046	0.000191229	0.00017755	0.000195716	0.000154001	0.000212707	0.000238507	0.000204238	0.000183519	0.000220302	0.000185075	0.000147169	0.000185219	0.000180022	2.70429e-05	2.64352e-05	1.98118e-05	1.41113e-05	2.23345e-05	0.000113812	0.000101435	5.35905e-05	6.8947e-05	0.000118734	0.000126382	4.77947e-05	7.90841e-05	0.000115823	7.25612e-05	6.05693e-05	6.9728e-05	0.000107489	0.000181545	0.000193093	0.00018319	0.000126871
PWY-6125: superpathway of guanosine nucleotides de novo biosynthesis II	7.24253e-05	0.000235603	0.00021498	0.000232462	0.000257087	0.000257968	0.00016294	0.000168995	0.000224584	0.000215657	0.0002265	0.000280936	0.000245399	0.000186169	0.000197168	0.000188585	0.000219593	0.000132726	0.000245025	0.000274726	0.000241946	0.000229583	0.000273393	0.000210299	0.000153922	0.000225524	0.000216614	2.78645e-05	2.65357e-05	2.18387e-05	1.52701e-05	1.22113e-05	0.000119669	0.000116448	8.39967e-05	8.89883e-05	0.000199111	0.000208774	8.16405e-05	8.57397e-05	0.000144504	9.96049e-05	9.3834e-05	0.000113605	0.00015153	0.000259031	0.000253768	0.000248282	0.000171413
PWY-6126: superpathway of adenosine nucleotides de novo biosynthesis II	9.68148e-05	0.000267852	0.000249529	0.000263658	0.000290874	0.000295149	0.000193962	0.000205645	0.000262763	0.000246537	0.000256092	0.000321879	0.000276556	0.000220296	0.000233598	0.00022091	0.000249848	0.000164998	0.000276928	0.000309845	0.000274815	0.000254174	0.000303967	0.000241524	0.000182204	0.000252652	0.000248918	3.61075e-05	4.22641e-05	2.92429e-05	2.39703e-05	3.04652e-05	0.000136797	0.000127369	9.46333e-05	9.75453e-05	0.000211062	0.000237136	9.99283e-05	9.42651e-05	0.000151983	0.000104681	0.000103668	0.000127119	0.000176831	0.000277025	0.000271354	0.000267956	0.000179468
PWY-6138: CMP-N-acetylneuraminate biosynthesis I (eukaryotes)	2.40958e-06	8.99486e-07	1.58332e-06	1.1526e-06	1.81314e-07	1.1507e-06	1.38574e-06	1.07138e-06	1.01861e-06	6.43164e-07	1.43985e-06	1.59793e-06	7.98227e-07	1.3993e-06	1.84089e-06	6.52734e-07	2.13225e-07	9.12578e-07	0	1.5072e-07	5.50971e-07	1.72846e-07	1.6556e-07	4.46167e-07	1.616e-06	6.35604e-07	5.73869e-07	0	0	0	0	0	0	7.66148e-08	0	0	0	3.25669e-07	0	5.18314e-07	0	0	0	0	8.91316e-08	0	0	0	5.00679e-07
PWY-6145: superpathway of sialic acids and CMP-sialic acids biosynthesis	2.40688e-06	2.38166e-07	1.83617e-06	1.21564e-06	1.83918e-07	1.3683e-06	1.43621e-06	1.14462e-06	1.08631e-06	6.57815e-07	1.69857e-06	2.01637e-06	9.17276e-07	1.55764e-06	1.96749e-06	6.75839e-07	2.15882e-07	9.35803e-07	0	1.53064e-07	5.76585e-07	0	1.68414e-07	4.5395e-07	1.68203e-06	6.98035e-07	6.14857e-07	0	0	0	0	0	0	0	0	0	0	0	0	5.21052e-07	0	0	0	0	0	0	0	0	5.05969e-07
PWY-6147: 6-hydroxymethyl-dihydropterin diphosphate biosynthesis I	5.76508e-05	7.72601e-05	8.24128e-05	7.33788e-05	9.72842e-05	9.90042e-05	9.4126e-05	7.44851e-05	9.9519e-05	9.32108e-05	9.18589e-05	0.000111695	8.57918e-05	6.58089e-05	8.69847e-05	9.79348e-05	6.9312e-05	8.26286e-05	8.62725e-05	0.000108261	0.000111131	9.68906e-05	7.84089e-05	7.04862e-05	7.24669e-05	0.000100692	8.76017e-05	1.71617e-05	2.39811e-05	1.93235e-05	1.44195e-05	1.31775e-05	4.20879e-05	2.71886e-05	6.56984e-06	1.93338e-05	7.64128e-05	1.49476e-05	4.03494e-05	2.20524e-05	1.7069e-05	1.71737e-05	3.35045e-05	5.37249e-05	5.30524e-05	2.53961e-05	3.7066e-05	4.7377e-05	4.09344e-05
PWY-6151: S-adenosyl-L-methionine cycle I	0.000283496	0.000287521	0.000257081	0.000312272	0.000273259	0.00027642	0.000263402	0.000256125	0.000275817	0.000296014	0.000283004	0.00032373	0.000285361	0.000281026	0.000272727	0.000292177	0.00026895	0.000262412	0.000264334	0.000291517	0.00025253	0.000319108	0.000314187	0.000263609	0.000257397	0.000244709	0.000256281	4.25422e-05	4.72998e-05	3.99195e-05	2.2346e-05	3.24191e-05	0.000180235	0.000104989	4.86959e-05	4.39416e-05	0.00018637	0.00018566	8.0931e-05	9.45795e-05	9.24448e-05	4.90951e-05	4.98304e-05	9.20168e-05	0.000136837	0.000230214	0.000240452	0.000217981	0.000134025
PWY-6163: chorismate biosynthesis from 3-dehydroquinate	0.000307108	0.000288752	0.000278863	0.000265623	0.000286312	0.000300915	0.000303913	0.000288604	0.000313367	0.000295672	0.000272848	0.000300807	0.000307749	0.000275979	0.000314282	0.000287168	0.000232465	0.000279857	0.000272319	0.000288819	0.000305825	0.000259657	0.000247224	0.000253832	0.000284976	0.000248872	0.000300025	5.64322e-05	5.83054e-05	5.2254e-05	3.72921e-05	4.58608e-05	0.000195189	0.000125274	8.07647e-05	0.000107387	0.000179826	0.000219761	9.39162e-05	0.000105427	0.000112066	7.84277e-05	8.13073e-05	0.000125535	0.000160384	0.000265091	0.00024414	0.000277045	0.000179499
PWY-6165: chorismate biosynthesis II (archaea)	2.73586e-06	9.17505e-07	1.06376e-06	8.17049e-07	8.15081e-07	1.33302e-06	1.33745e-06	5.42042e-07	1.24289e-06	3.23039e-06	1.31985e-06	8.29148e-07	0	1.05896e-06	3.05825e-06	1.08752e-06	4.29594e-07	9.62313e-07	1.00091e-06	8.5178e-07	1.14349e-06	0	1.45892e-06	0	3.32265e-06	1.11946e-06	5.7713e-07	0	0	0	0	0	7.18839e-06	0	0	0	1.38941e-06	0	0	0	0	0	0	5.67409e-07	4.64361e-07	0	2.75295e-06	1.41959e-06	5.86185e-07
PWY-6168: flavin biosynthesis III (fungi)	0.00016635	0.000271441	0.000269957	0.000255523	0.000293313	0.000295573	0.000219436	0.000228713	0.000277017	0.000280183	0.000255795	0.000328813	0.000280551	0.000220883	0.000262036	0.000235088	0.000239603	0.000193156	0.000268544	0.0003067	0.000273504	0.000265191	0.000272118	0.000243233	0.000200466	0.000232532	0.000234912	1.65289e-05	1.29235e-05	5.73629e-06	8.11047e-06	7.09794e-06	0.000117952	7.94602e-05	6.67925e-05	7.17587e-05	0.000144478	0.000206396	7.47765e-05	8.39931e-05	0.000101924	6.50765e-05	5.90615e-05	8.82281e-05	0.000118531	0.000245468	0.000238659	0.000234664	0.000114378
PWY-6182: superpathway of salicylate degradation	0	0	0	6.44e-07	0	0	0	0	0	0	0	0	0	0	0	0	0	0	0	0	0	0	0	0	0	0	0	8.5266e-07	1.44132e-05	1.20571e-05	5.99146e-06	7.97574e-06	1.41049e-06	7.22672e-07	7.92935e-07	6.54243e-07	1.26109e-05	1.729e-06	8.60248e-06	4.12962e-07	1.33279e-06	1.8719e-06	5.77559e-06	7.06237e-06	6.58648e-06	2.92752e-07	1.12826e-07	0	3.92797e-07
PWY-6185: 4-methylcatechol degradation (ortho cleavage)	0	0	0	8.63482e-07	0	0	0	0	0	0	0	0	0	0	0	0	0	0	0	0	0	0	0	0	0	0	0	0	1.33419e-05	1.10911e-05	5.51897e-06	5.01584e-06	1.36326e-06	6.96264e-07	1.29873e-06	9.83799e-07	1.14833e-05	2.81547e-06	7.72707e-06	6.30082e-07	1.14082e-06	1.67714e-06	5.17389e-06	6.32818e-06	5.86082e-06	2.46926e-07	1.17281e-07	2.48729e-07	4.76446e-07
PWY-6215: 4-chlorobenzoate degradation	0	0	0	0	0	0	0	0	0	0	0	0	0	0	0	0	0	0	0	0	0	0	0	0	0	0	0	0	2.19163e-07	0	0	0	0	0	0	0	0	0	0	0	0	0	0	0	0	0	0	0	0
PWY-621: sucrose degradation III (sucrose invertase)	7.69974e-05	3.36333e-05	3.31078e-05	4.17293e-05	2.25674e-05	3.39117e-05	5.79196e-05	4.48317e-05	4.32226e-05	4.00723e-05	3.68825e-05	3.06651e-05	2.88374e-05	5.01479e-05	5.6426e-05	4.5279e-05	3.34623e-05	5.83844e-05	3.415e-05	2.06635e-05	2.76141e-05	2.71955e-05	2.99715e-05	3.88503e-05	4.95952e-05	3.32229e-05	3.52214e-05	2.42972e-05	4.62271e-05	4.63748e-05	3.75638e-05	2.79454e-05	3.59217e-05	1.96431e-05	9.89445e-06	7.72352e-06	3.2685e-05	2.15197e-05	1.98838e-05	2.00656e-05	1.70105e-05	1.70667e-05	1.83943e-05	3.0502e-05	3.26564e-05	1.79643e-05	2.0691e-05	2.28803e-05	2.53156e-05
PWY-622: starch biosynthesis	6.99955e-06	2.35423e-06	5.13193e-07	1.2192e-06	2.4113e-06	6.32069e-07	9.21268e-06	5.46921e-06	2.05743e-06	3.70979e-06	3.07081e-06	5.86067e-07	1.52844e-06	3.88668e-06	3.35169e-06	2.03827e-06	1.49714e-06	1.56252e-06	3.90159e-06	2.62779e-06	1.90915e-06	0	0	3.93914e-06	5.31469e-06	0	0	2.03907e-06	0	0	0	0	1.88147e-06	1.86008e-06	3.8399e-07	3.45091e-07	0	0	0	1.5049e-06	0	0	2.58154e-07	3.59437e-07	3.5999e-06	4.48117e-06	1.65071e-06	5.56184e-07	1.29423e-06
PWY-6263: superpathway of menaquinol-8 biosynthesis II	1.76524e-06	1.20785e-05	1.13181e-05	1.24619e-06	1.36539e-05	1.95174e-05	1.18424e-05	1.23858e-05	1.24021e-05	1.33452e-05	1.16443e-05	1.63487e-05	1.31249e-05	8.22113e-06	1.66717e-05	4.97573e-06	1.25065e-05	8.1738e-06	1.58927e-05	1.46075e-05	1.26625e-05	8.36969e-06	5.54841e-06	8.14879e-06	5.77971e-06	1.03006e-05	4.87155e-06	0	0	0	0	0	3.61623e-06	0	3.42705e-06	4.19385e-06	1.39547e-06	4.32793e-06	0	1.00511e-06	1.65469e-06	4.49806e-06	7.50085e-07	1.00857e-06	3.61635e-06	4.15523e-06	2.96864e-06	5.12852e-06	9.25838e-06
PWY-6269: adenosylcobalamin salvage from cobinamide II	2.20239e-06	0	0	9.68691e-07	0	1.21999e-06	0	0	8.7115e-07	1.71161e-06	0	0	1.4937e-06	0	0	9.72917e-07	7.86752e-07	1.30082e-06	0	8.28358e-07	0	0	0	0	0	0	0	0	0	0	0	0	0	0	0	0	0	0	0	1.90186e-06	0	0	0	0	0	0	0	1.67237e-06	0
PWY-6270: isoprene biosynthesis I	9.37401e-05	3.83332e-05	3.89569e-05	6.47872e-05	2.69116e-05	3.24732e-05	7.02621e-05	5.66315e-05	5.36396e-05	5.23107e-05	3.76993e-05	3.16786e-05	4.15838e-05	6.89209e-05	6.96508e-05	5.41303e-05	3.85611e-05	9.18254e-05	4.277e-05	1.92827e-05	3.12088e-05	3.11004e-05	4.03221e-05	4.25961e-05	6.50824e-05	3.69265e-05	3.05404e-05	8.15269e-06	3.47391e-05	2.92712e-05	1.84442e-05	1.44264e-05	6.74634e-05	2.49289e-05	1.43289e-05	1.04313e-05	0.000105981	2.67156e-05	5.89731e-05	2.85412e-05	3.03273e-05	2.99435e-05	5.66093e-05	6.92914e-05	7.58069e-05	2.42915e-05	1.44052e-05	3.24764e-05	4.6705e-05
PWY-6277: superpathway of 5-aminoimidazole ribonucleotide biosynthesis	0.00032649	0.000353194	0.000353574	0.000332304	0.000295385	0.000366023	0.000352165	0.000365487	0.000362762	0.000346377	0.000324765	0.000378838	0.000318917	0.000351661	0.000377045	0.000343827	0.000314073	0.000340578	0.00034631	0.00036909	0.000346548	0.000325588	0.000350262	0.000348906	0.00034441	0.000316338	0.000314729	6.99749e-05	6.83714e-05	5.89614e-05	3.82796e-05	6.70662e-05	0.000232836	0.000188877	9.77146e-05	0.000132811	0.0002108	0.000190924	0.00010399	0.000154554	0.000222843	0.00013792	0.000115855	0.000135873	0.000178223	0.000332855	0.000328899	0.000331743	0.000239785
PWY-6282: palmitoleate biosynthesis I (from (5Z)-dodec-5-enoate)	0.000122041	0.000218789	0.000238704	0.000182255	0.000235688	0.000255081	0.000188736	0.000204892	0.00023725	0.000204008	0.000215821	0.0002466	0.000253684	0.000186574	0.000199938	0.000184745	0.000208149	0.000159715	0.000228027	0.000268678	0.000265034	0.000207856	0.000244093	0.000228188	0.000162212	0.000209252	0.000247743	6.98331e-05	6.41184e-05	5.22202e-05	3.23519e-05	4.64886e-05	0.000140579	0.000111131	8.07909e-05	9.94314e-05	0.000144748	0.000214109	8.40809e-05	0.000103578	0.000137191	8.87554e-05	8.23867e-05	0.000115095	0.000150218	0.000242449	0.000214722	0.000240147	0.000166049
PWY-6284: superpathway of unsaturated fatty acids biosynthesis (E. coli)	3.02484e-05	8.87652e-06	1.25185e-05	1.34432e-05	4.80133e-06	5.57177e-06	2.01184e-05	1.60331e-05	6.94809e-06	1.45976e-05	1.05841e-05	1.1075e-05	1.02419e-05	1.70727e-05	2.11865e-05	1.30645e-05	1.32763e-05	2.33471e-05	9.84635e-06	5.3228e-06	6.68625e-06	1.31976e-06	3.00548e-06	6.63294e-06	2.00265e-05	5.56308e-06	8.99483e-06	0	0	0	0	0	1.66876e-05	6.62455e-06	0	1.32655e-06	0	0	0	9.8887e-06	0	0	0	0	5.97932e-06	0	0	6.92336e-06	7.46659e-06
PWY-6285: superpathway of fatty acids biosynthesis (E. coli)	5.04493e-05	1.72167e-05	2.40671e-05	2.53977e-05	9.47891e-06	1.09622e-05	3.70916e-05	3.02368e-05	1.35891e-05	2.76175e-05	2.03983e-05	2.14657e-05	1.988e-05	3.17388e-05	3.91354e-05	2.47819e-05	2.52724e-05	4.16346e-05	1.90785e-05	1.05154e-05	1.31425e-05	2.63019e-06	5.96815e-06	1.29688e-05	3.62903e-05	1.09016e-05	1.76021e-05	0	0	0	0	0	3.02271e-05	1.26192e-05	0	2.62425e-06	0	0	0	1.83011e-05	0	0	0	0	1.1528e-05	0	0	1.36147e-05	1.44292e-05
PWY-6305: putrescine biosynthesis IV	6.64592e-05	4.78915e-05	7.2598e-05	3.09419e-05	5.55556e-05	6.84358e-05	6.24946e-05	8.54458e-05	4.59044e-05	5.22452e-05	3.26408e-05	5.61817e-05	5.19713e-05	6.2643e-05	6.65955e-05	6.6028e-05	3.68115e-05	5.79324e-05	5.39824e-05	4.55957e-05	5.72677e-05	2.5451e-05	3.69164e-05	3.96581e-05	6.40268e-05	3.38986e-05	5.6268e-05	3.45531e-05	5.87261e-05	4.97655e-05	2.96934e-05	4.362e-05	1.89119e-05	1.41321e-05	1.50692e-05	1.90974e-05	6.73837e-05	4.80074e-05	4.08823e-05	1.06554e-05	1.83403e-05	1.66448e-05	3.29172e-05	3.85684e-05	3.99768e-05	1.44156e-05	1.77607e-05	2.2201e-05	2.27982e-05
PWY-6309: L-tryptophan degradation XI (mammalian, via kynurenine)	1.32677e-06	3.56717e-07	0	4.78021e-07	2.22811e-07	3.6132e-07	5.79169e-07	5.81871e-07	2.67236e-07	5.65556e-07	1.94386e-07	2.68033e-07	2.35773e-07	7.6459e-07	6.76371e-07	6.99009e-07	2.55588e-07	9.26099e-07	4.17475e-07	0	0	0	0	0	6.35899e-07	3.0568e-07	3.45745e-07	0	0	0	0	0	0	0	0	0	0	0	0	0	0	0	0	0	0	0	0	0	0
PWY-6317: galactose degradation I (Leloir pathway)	0.00025916	0.00014047	0.000139242	0.00016321	9.74812e-05	0.000136652	0.000210297	0.000189342	0.00014245	0.000168544	0.000152134	0.000142122	0.000126051	0.000187202	0.00019364	0.000174389	0.000122161	0.000208113	0.00014393	0.000106168	0.000121874	0.00010738	0.000105052	0.000149316	0.000195213	0.000139261	0.000125153	2.28089e-05	3.88969e-05	3.30476e-05	2.04056e-05	3.07959e-05	0.000132824	5.79304e-05	1.48745e-05	3.39394e-05	8.05057e-05	2.87547e-05	3.96797e-05	7.28203e-05	3.13894e-05	1.15656e-05	3.03311e-05	5.17776e-05	7.44773e-05	4.6195e-05	8.51225e-05	8.74453e-05	8.6093e-05
PWY-6318: L-phenylalanine degradation IV (mammalian, via side chain)	0	0	0	0	0	0	0	0	0	0	0	0	0	0	0	0	0	0	0	0	0	0	0	0	0	0	0	4.98372e-06	0	0	5.50696e-07	2.25739e-05	0	0	0	0	0	0	0	0	0	0	0	0	0	1.43323e-06	1.1201e-06	1.38498e-06	0
PWY-6344: L-ornithine degradation II (Stickland reaction)	0	0	2.00603e-07	0	4.02932e-07	0	0	0	1.25338e-06	4.49818e-07	0	0	2.60879e-07	0	0	0	0	0	0	0	0	0	0	0	0	4.66525e-07	0	0	0	0	0	0	0	0	0	0	0	0	0	0	0	0	0	0	0	0	0	0	0
PWY-6353: purine nucleotides degradation II (aerobic)	5.87297e-05	3.4526e-05	3.2773e-05	4.81112e-05	2.62116e-05	3.13132e-05	4.53726e-05	4.83482e-05	2.61611e-05	5.59988e-05	2.12446e-05	2.7976e-05	3.03692e-05	6.75882e-05	4.30522e-05	5.46561e-05	2.48209e-05	5.67045e-05	3.23756e-05	2.92788e-05	1.89989e-05	3.39289e-05	2.82185e-05	4.49205e-05	5.01888e-05	2.58378e-05	2.79245e-05	9.98134e-06	6.79572e-05	5.99593e-05	3.65492e-05	2.78176e-05	3.11483e-05	1.28201e-05	1.10772e-05	7.6425e-06	0.000100768	2.75074e-05	5.52617e-05	1.52075e-05	1.70396e-05	2.51202e-05	4.3917e-05	5.80267e-05	5.90035e-05	3.33182e-06	8.90695e-06	6.68771e-06	1.83982e-05
PWY-6383: mono-trans, poly-cis decaprenyl phosphate biosynthesis	6.00178e-07	4.18718e-07	0	1.24885e-07	2.38308e-07	0	1.63294e-07	2.71193e-07	3.34204e-07	0	1.48642e-07	2.7477e-07	0	5.90924e-07	2.52771e-07	3.3976e-07	4.97657e-07	1.42511e-07	3.31531e-07	0	0	0	0	1.85821e-07	0	0	0	0	0	0	0	0	0	0	0	0	0	0	0	0	0	0	0	0	0	0	0	0	0
PWY-6385: peptidoglycan biosynthesis III (mycobacteria)	0.000252502	0.000336723	0.000351902	0.000298844	0.000319097	0.00038449	0.000318028	0.0003265	0.000380016	0.00031735	0.000306535	0.000380627	0.000346895	0.000292761	0.000344021	0.00030746	0.000311268	0.00028192	0.000343549	0.000344447	0.000317129	0.000273531	0.000293857	0.0002768	0.00024833	0.000276444	0.00029349	4.06177e-05	7.6321e-05	6.58111e-05	3.8252e-05	3.27673e-05	0.00020534	0.00014139	9.69514e-05	0.000127294	0.000237762	0.000188627	0.000112553	0.000119276	0.000167848	0.000119211	0.000126414	0.000145678	0.000193513	0.00031614	0.000271067	0.000299448	0.000205364
PWY-6386: UDP-N-acetylmuramoyl-pentapeptide biosynthesis II (lysine-containing)	0.000388058	0.00048209	0.00048209	0.000422054	0.000446282	0.00051889	0.000444622	0.000461733	0.000509624	0.000449131	0.000419407	0.000523235	0.000476877	0.000431835	0.000476057	0.000443964	0.000438098	0.000405776	0.000478601	0.000527042	0.000489644	0.000427018	0.000473988	0.0004333	0.000382146	0.00043165	0.000459534	5.28602e-05	7.60383e-05	6.8376e-05	3.92875e-05	3.20779e-05	0.000240307	0.000181982	0.000111803	0.000138624	0.00024185	0.000276219	0.000111339	0.000165064	0.000230926	0.000153074	0.000127916	0.000148898	0.000206636	0.000396749	0.000383081	0.00039443	0.000284446
PWY-6387: UDP-N-acetylmuramoyl-pentapeptide biosynthesis I (meso-diaminopimelate containing)	0.000377972	0.000476579	0.00047504	0.000416917	0.000443178	0.000518469	0.000440091	0.000455361	0.000504741	0.000446994	0.000416829	0.00052576	0.000475472	0.000427039	0.000473774	0.000441058	0.000438167	0.000399695	0.000476936	0.000532121	0.000487944	0.000425679	0.000474713	0.000434822	0.000380396	0.000435578	0.000460776	3.96032e-05	7.25244e-05	6.33217e-05	3.71709e-05	2.86357e-05	0.000236053	0.000179822	0.000110268	0.000134705	0.000240893	0.000279282	0.000111728	0.000162351	0.000228201	0.000150844	0.000127116	0.00014604	0.000206783	0.000392356	0.000383558	0.000393047	0.000284167
PWY-6396: superpathway of 2,3-butanediol biosynthesis	0	0	0	0	0	0	0	0	0	0	0	0	0	0	0	0	0	0	0	0	0	0	0	0	0	0	0	0	0	0	0	0	0	0	0	0	0	0	0	0	0	0	0	0	0	0	0	0	0
PWY-6415: L-ascorbate biosynthesis V	0	0	0	0	0	0	0	0	0	0	0	0	0	0	0	0	0	0	0	0	0	0	0	0	0	0	0	1.0361e-05	0	0	2.26814e-07	0	0	0	0	0	0	0	0	0	0	0	0	0	0	0	0	0	0
PWY-6435: 4-hydroxybenzoate biosynthesis V	2.38299e-06	9.66956e-06	7.15871e-06	8.27343e-06	4.39982e-06	7.99244e-06	1.68632e-05	1.01985e-05	9.12931e-06	1.03313e-05	7.12365e-06	6.15386e-06	5.34646e-06	8.12202e-06	1.17246e-05	1.0472e-05	6.90536e-06	4.40788e-06	7.83552e-06	5.09453e-06	6.99971e-06	5.20346e-06	6.12151e-06	8.47823e-06	6.34708e-06	1.09291e-05	1.01553e-05	0	3.59918e-07	4.38813e-07	1.81877e-07	1.13382e-06	9.60599e-06	7.24291e-06	3.212e-06	4.65559e-06	1.81987e-05	6.53483e-06	4.20361e-07	4.848e-06	1.03212e-05	1.2632e-05	1.46965e-05	1.41697e-05	1.35485e-05	9.37858e-06	6.5739e-06	7.32788e-06	1.17481e-05
PWY-6467: Kdo transfer to lipid IVA III (Chlamydia)	0	0	0	3.78813e-07	0	0	0	0	0	0	0	0	0	0	0	0	0	0	0	0	0	0	0	0	0	0	0	0	1.65075e-05	1.5551e-05	8.75461e-06	6.81984e-06	1.45588e-06	9.06088e-07	8.76491e-07	6.83523e-07	1.57993e-05	2.40624e-06	9.4683e-06	3.55259e-07	1.62365e-06	2.85489e-06	6.65974e-06	9.15745e-06	7.65996e-06	0	0	0	3.29996e-07
PWY-6470: peptidoglycan biosynthesis V (&beta;-lactam resistance)	2.52559e-06	1.85055e-06	1.12423e-06	1.19029e-06	1.05006e-06	1.17743e-06	0	1.48706e-06	1.29648e-06	2.05417e-06	0	1.3339e-06	1.39795e-06	1.75922e-06	1.64096e-06	0	1.28182e-06	2.42034e-06	1.36746e-06	8.34858e-07	0	0	1.40486e-06	8.63136e-07	1.12009e-06	3.98099e-07	0	0	6.46875e-07	0	0	0	0	0	0	0	0	0	0	0	0	0	0	0	0	0	0	0	6.09391e-07
PWY-6471: peptidoglycan biosynthesis IV (Enterococcus faecium)	5.1329e-06	2.7421e-05	1.29843e-05	9.55647e-06	1.3847e-05	6.81287e-06	2.90832e-06	1.44448e-05	9.91523e-06	2.21659e-05	5.64245e-06	7.82627e-06	1.97267e-05	5.62186e-06	4.735e-06	6.37693e-06	2.80413e-05	3.60977e-05	1.73376e-05	1.50587e-06	1.31915e-06	1.96245e-06	4.06046e-06	4.53172e-06	2.52653e-06	1.25054e-05	2.15403e-06	2.84329e-06	1.52641e-06	4.92128e-07	0	0	2.5178e-06	3.86616e-06	0	0	0	0	0	1.55483e-06	0	0	0	0	0	6.45081e-06	1.48604e-06	1.82942e-06	2.03392e-06
PWY-6478: GDP-D-glycero-&alpha;-D-manno-heptose biosynthesis	3.17499e-06	2.15793e-06	1.60139e-06	1.20747e-06	1.09728e-06	1.00831e-06	2.11762e-06	1.93706e-06	1.5135e-06	2.14562e-06	1.92831e-06	1.00757e-06	1.04591e-06	1.58123e-06	2.30983e-06	1.25789e-06	9.8388e-07	1.79606e-06	1.32169e-06	1.05863e-06	1.76624e-06	2.54876e-06	1.03266e-06	1.78771e-06	3.87726e-06	3.85635e-06	3.18399e-06	0	0	0	0	0	5.22152e-07	0	0	0	7.15045e-07	0	0	2.94681e-07	0	3.16059e-07	0	4.94802e-07	2.60219e-07	6.45246e-07	1.14858e-06	1.21465e-06	1.02385e-06
PWY-6486: D-galacturonate degradation II	0	0	0	0	0	0	0	0	0	0	0	0	0	0	0	0	0	0	0	0	0	0	0	0	0	0	0	0	0	0	0	0	0	0	0	0	0	0	0	0	0	0	0	0	0	0	0	1.9614e-07	0
PWY-6507: 4-deoxy-L-threo-hex-4-enopyranuronate degradation	0.000120382	4.92727e-05	5.63563e-05	5.53944e-05	3.77137e-05	4.25843e-05	7.27744e-05	6.78039e-05	4.61616e-05	6.56081e-05	5.34214e-05	5.26536e-05	5.77825e-05	7.45225e-05	6.30881e-05	8.03268e-05	4.65476e-05	7.75885e-05	4.98726e-05	3.54171e-05	4.12775e-05	3.79202e-05	3.50265e-05	5.59124e-05	7.85772e-05	4.12887e-05	4.88168e-05	3.50211e-05	4.44133e-05	3.79239e-05	2.54877e-05	1.72192e-05	2.48578e-05	1.56859e-05	4.11835e-06	1.27842e-05	3.38506e-05	7.25088e-06	2.22282e-05	1.79795e-05	9.93726e-06	9.93232e-06	2.22473e-05	2.02048e-05	3.08641e-05	8.10419e-06	2.40331e-05	2.03251e-05	2.43482e-05
PWY-6519: 8-amino-7-oxononanoate biosynthesis I	7.77453e-06	5.66549e-05	5.8993e-05	4.30151e-05	0.000152695	0.000101242	6.64249e-05	3.77653e-05	5.57822e-05	4.99825e-05	5.58122e-05	6.21793e-05	0.000104403	3.8302e-05	7.40662e-05	5.05914e-05	5.56004e-05	2.1967e-05	6.05654e-05	5.68715e-05	8.80393e-05	7.70314e-05	3.97143e-05	4.43999e-05	2.49511e-05	4.55752e-05	0.000100604	4.93029e-05	5.12922e-05	4.57869e-05	2.88847e-05	2.32956e-05	1.76354e-05	2.28353e-05	3.50592e-05	4.40318e-05	9.77812e-05	0.000124615	5.0237e-05	5.92875e-05	6.32503e-05	3.3867e-05	4.58264e-05	7.87668e-05	8.46933e-05	6.63575e-05	5.05307e-05	4.67922e-05	4.33671e-05
PWY-6527: stachyose degradation	0.000243318	0.000111715	0.000106766	0.000129814	7.90137e-05	0.000110813	0.000180939	0.000152391	0.000113332	0.000140056	0.000119865	0.000111805	0.000110228	0.000152722	0.000160773	0.000144275	9.85288e-05	0.000174464	0.000110377	8.28523e-05	9.58083e-05	8.57308e-05	8.10078e-05	0.000117823	0.000163404	0.000110648	9.96304e-05	1.59672e-05	2.39032e-05	2.18096e-05	1.11997e-05	3.08607e-05	0.000119321	4.75568e-05	2.2803e-05	3.18905e-05	7.91423e-05	3.10601e-05	4.23922e-05	5.84096e-05	3.41225e-05	2.19778e-05	3.21266e-05	5.6029e-05	7.06482e-05	7.19951e-05	8.63233e-05	8.91894e-05	7.12578e-05
PWY-6531: mannitol cycle	8.26626e-06	2.31187e-06	2.54569e-06	2.73531e-06	1.17962e-06	2.38769e-06	5.99889e-06	3.83003e-06	2.24224e-06	3.86681e-06	4.1219e-06	2.26791e-06	2.6235e-06	4.44861e-06	4.72849e-06	2.63183e-06	2.11821e-06	5.04052e-06	2.42422e-06	1.1303e-06	1.10531e-06	1.16446e-06	8.86261e-07	1.62581e-06	2.98605e-06	1.84577e-06	1.81097e-06	2.41767e-06	0	0	0	3.89041e-06	0	0	0	0	0	0	0	5.23418e-07	0	0	0	0	0	4.20294e-07	4.83373e-07	5.66267e-07	4.80258e-07
PWY-6545: pyrimidine deoxyribonucleotides de novo biosynthesis III	4.96833e-05	7.27099e-05	8.68272e-05	9.3976e-05	0.000128308	0.000109005	0.000106615	9.22239e-05	8.05168e-05	9.96349e-05	9.52224e-05	7.93435e-05	0.000102126	9.22207e-05	0.000108255	0.000103768	7.34595e-05	8.45797e-05	8.56459e-05	5.95622e-05	0.000119452	7.57814e-05	8.30574e-05	0.000100729	9.21022e-05	8.79963e-05	0.000121019	5.83966e-06	1.10057e-05	8.36547e-06	5.55066e-06	1.81863e-06	5.91059e-05	3.93502e-05	2.49222e-05	4.18806e-05	1.45703e-05	0.000118222	1.02045e-05	1.35457e-05	1.90806e-05	4.0357e-06	8.87134e-06	1.24054e-05	5.68546e-05	1.24102e-05	4.63306e-05	4.96165e-05	5.60851e-05
PWY-6549: L-glutamine biosynthesis III	1.99983e-05	1.19755e-05	1.40821e-05	1.9189e-05	1.93209e-05	1.8813e-05	2.09486e-05	1.59664e-05	1.35272e-05	1.49305e-05	1.15425e-05	9.37088e-06	1.37327e-05	1.00396e-05	2.54136e-05	1.39696e-05	6.13816e-06	1.66037e-05	1.04609e-05	3.45967e-06	1.59961e-05	1.30642e-05	1.2592e-05	1.09446e-05	1.20578e-05	8.76087e-06	1.62487e-05	0	0	0	0	0	2.47582e-05	1.20342e-05	6.39501e-06	1.0826e-05	1.07347e-05	1.46655e-05	1.09546e-05	1.01093e-05	1.02442e-05	6.70223e-06	8.65837e-06	1.62265e-05	1.84011e-05	2.02799e-05	1.67015e-05	1.85084e-05	1.67317e-05
PWY-6562: norspermidine biosynthesis	2.67961e-06	3.93973e-06	4.89715e-06	5.49131e-06	4.62255e-06	4.06234e-06	3.5086e-06	4.31613e-06	5.72625e-06	5.78379e-06	5.49348e-06	4.92004e-06	3.73438e-06	4.75817e-06	4.88298e-06	4.69802e-06	5.02537e-06	3.96009e-06	5.55493e-06	0	0	0	0	0	0	0	0	0	0	0	0	0	0	0	0	0	0	0	0	0	0	0	0	0	0	0	0	0	0
PWY-6565: superpathway of polyamine biosynthesis III	2.75199e-06	4.06719e-06	5.08401e-06	5.76223e-06	4.82636e-06	4.19075e-06	3.6431e-06	4.47319e-06	6.02277e-06	6.06848e-06	5.76139e-06	5.07797e-06	3.86064e-06	4.94661e-06	5.0995e-06	4.88856e-06	5.26957e-06	4.13777e-06	5.79914e-06	0	0	0	0	0	0	0	0	0	0	0	0	0	0	0	0	0	0	0	0	0	0	0	0	0	0	0	0	0	0
PWY-6572: chondroitin sulfate degradation I (bacterial)	6.97286e-07	1.4909e-06	2.68078e-06	1.70945e-06	2.83079e-06	1.43477e-06	2.19059e-06	2.37708e-06	1.96114e-06	2.35062e-06	2.245e-06	2.47837e-06	2.29619e-06	1.28584e-06	1.87876e-06	2.12355e-06	1.67007e-06	1.24741e-06	1.99546e-06	2.15506e-06	2.09744e-06	1.90532e-06	1.44709e-06	1.38881e-06	0	1.5108e-06	1.89821e-06	0	0	0	0	0	0	2.96327e-07	0	0	5.95203e-07	0	0	0	0	0	0	6.95156e-07	1.70154e-06	4.58747e-07	4.20546e-07	0	0
PWY-6588: pyruvate fermentation to acetone	2.03305e-05	1.10099e-05	5.90489e-06	9.38109e-06	3.84192e-06	5.99471e-06	1.11157e-05	7.07464e-06	1.21251e-05	7.70084e-06	6.7908e-06	3.84849e-06	7.48961e-06	6.78272e-06	9.21817e-06	1.04081e-05	2.95386e-06	7.84835e-06	3.98868e-06	3.02602e-06	1.46788e-05	5.63455e-06	7.09447e-06	1.27137e-05	1.62556e-05	1.32736e-05	1.84507e-05	0	1.66981e-06	2.11506e-06	3.11414e-06	2.72602e-06	6.92216e-06	4.37489e-06	4.2892e-06	4.04999e-06	1.78732e-05	9.01783e-06	1.49106e-05	4.96439e-06	7.38693e-06	7.15207e-06	9.19763e-06	1.75482e-05	1.8063e-05	4.14394e-06	1.8458e-06	7.64439e-06	2.37989e-05
PWY-6590: superpathway of Clostridium acetobutylicum acidogenic fermentation	8.71538e-05	3.90721e-05	3.63037e-05	4.66564e-05	2.14561e-05	3.27838e-05	6.97223e-05	4.51107e-05	3.97e-05	4.57782e-05	3.24478e-05	3.39861e-05	2.8243e-05	5.52876e-05	5.59787e-05	4.18523e-05	3.58937e-05	6.69075e-05	3.65472e-05	2.37706e-05	2.6014e-05	1.92804e-05	2.38107e-05	3.44459e-05	5.70888e-05	3.52856e-05	3.32989e-05	1.20285e-06	0	0	0	0	2.5495e-05	1.1775e-05	8.49089e-06	7.25801e-06	2.72908e-05	1.60111e-05	4.11591e-06	1.30177e-05	1.45793e-05	1.45668e-05	1.60374e-05	2.46638e-05	2.79169e-05	1.30883e-05	1.33101e-05	1.67156e-05	1.77103e-05
PWY-6595: superpathway of guanosine nucleotides degradation (plants)	1.4216e-05	4.61415e-06	7.38046e-06	9.9468e-06	6.81844e-06	1.136e-05	9.19445e-06	6.11013e-06	8.06084e-06	7.93693e-06	5.26075e-06	5.16883e-06	5.49006e-06	7.43386e-06	1.27933e-05	7.49503e-06	6.83564e-06	1.19581e-05	5.39222e-06	4.04954e-06	6.65883e-06	3.37575e-06	9.75626e-06	1.25225e-05	1.66167e-05	5.87915e-06	5.50312e-06	1.25213e-05	4.58174e-05	4.68053e-05	1.91621e-05	4.24886e-05	2.20814e-06	4.06798e-06	1.1792e-05	5.29119e-06	1.73375e-05	7.85596e-06	2.83063e-05	4.59246e-06	7.7915e-06	1.01712e-05	1.00234e-05	5.05397e-06	9.08808e-06	8.951e-06	5.92631e-06	4.77344e-06	6.90428e-06
PWY-6596: adenosine nucleotides degradation I	0	0	0	0	0	0	0	0	0	0	0	0	0	0	0	7.24206e-07	0	0	0	0	0	0	0	0	0	0	0	0	0	0	0	0	0	1.99083e-06	7.80385e-06	4.79e-06	0	0	0	2.07038e-06	8.67663e-06	1.5425e-05	1.88205e-05	0	0	1.57347e-06	4.72415e-06	0	0
PWY-6606: guanosine nucleotides degradation II	2.50544e-05	1.89811e-05	1.77698e-05	2.66914e-05	1.44993e-05	1.71444e-05	2.37424e-05	2.60891e-05	1.42952e-05	3.11201e-05	1.16876e-05	1.54121e-05	1.6749e-05	3.71326e-05	2.30197e-05	3.01914e-05	1.36185e-05	2.90674e-05	1.76311e-05	1.60141e-05	1.03132e-05	1.88714e-05	1.54362e-05	2.42196e-05	2.66503e-05	1.39408e-05	1.4928e-05	1.12792e-05	5.46852e-05	4.91915e-05	2.6084e-05	4.16842e-05	1.74179e-05	7.13268e-06	1.32321e-05	6.08608e-06	6.57593e-05	1.55097e-05	3.77614e-05	8.33079e-06	9.09965e-06	1.44669e-05	2.78726e-05	3.75927e-05	3.6315e-05	1.05205e-05	7.0207e-06	5.63431e-06	1.00065e-05
PWY-6608: guanosine nucleotides degradation III	8.19154e-05	8.10823e-05	5.90609e-05	7.89815e-05	9.53252e-05	8.04637e-05	3.65244e-05	5.31246e-05	7.31036e-05	8.2673e-05	8.40977e-05	0.000103395	9.30357e-05	6.54432e-05	4.88518e-05	7.10281e-05	7.38043e-05	4.93882e-05	6.64586e-05	7.87196e-05	5.75432e-05	9.44306e-05	7.25991e-05	5.19716e-05	3.94034e-05	4.70183e-05	4.2574e-05	1.10502e-05	7.01443e-05	6.23867e-05	4.04333e-05	4.25525e-05	3.46384e-05	3.72037e-05	3.23758e-05	2.37425e-05	0.000110069	7.44969e-05	4.91717e-05	3.52151e-05	5.47925e-05	3.70828e-05	4.53596e-05	5.54785e-05	6.70199e-05	8.26819e-05	8.84179e-05	5.6178e-05	3.61975e-05
PWY-6609: adenine and adenosine salvage III	0.000231899	0.000234971	0.000233725	0.000220356	0.000207252	0.00026733	0.00025165	0.000238429	0.000232707	0.00022841	0.000219712	0.000267989	0.000241397	0.000224152	0.000241071	0.000230679	0.000223737	0.000222628	0.000245644	0.000234201	0.000213734	0.000193421	0.00021168	0.000198961	0.000209197	0.000210598	0.00023111	2.24722e-05	6.42235e-05	6.2567e-05	4.23101e-05	3.51025e-05	0.000105405	5.4462e-05	3.08774e-05	4.16016e-05	9.84085e-05	9.9861e-05	4.39996e-05	6.05244e-05	5.74499e-05	3.71059e-05	3.80436e-05	5.97045e-05	7.997e-05	0.000119506	0.00014493	0.000144244	0.00011739
PWY-6612: superpathway of tetrahydrofolate biosynthesis	1.94734e-06	4.17881e-06	1.94212e-06	4.94488e-06	3.36055e-06	1.41487e-06	3.41272e-06	2.37513e-06	2.02027e-06	3.16945e-06	2.443e-06	1.92558e-06	0	2.14705e-06	0	2.55453e-06	1.3037e-06	2.16483e-06	2.81186e-06	3.77282e-07	2.77417e-06	1.12288e-06	1.91551e-06	9.24892e-07	2.05091e-06	1.05778e-06	1.55446e-06	1.09206e-05	2.97636e-05	2.47068e-05	1.56574e-05	9.60626e-06	8.90715e-06	6.77021e-06	6.05317e-06	5.04733e-06	5.536e-05	1.32759e-05	3.40836e-05	3.55282e-06	8.42848e-06	1.06587e-05	2.31598e-05	3.23955e-05	3.28762e-05	2.58719e-07	2.13499e-06	2.04801e-06	4.93931e-06
PWY-6628: superpathway of L-phenylalanine biosynthesis	8.51171e-05	7.97115e-05	8.04294e-05	8.11071e-05	7.33825e-05	8.05703e-05	8.35157e-05	8.12994e-05	8.32039e-05	8.37583e-05	7.45068e-05	8.78146e-05	7.70787e-05	7.28334e-05	9.14855e-05	8.09966e-05	6.23148e-05	8.32512e-05	7.81296e-05	6.67657e-05	7.47011e-05	5.96561e-05	7.20041e-05	6.49216e-05	6.11667e-05	6.40776e-05	6.43139e-05	4.31166e-05	6.0997e-05	5.41145e-05	3.53453e-05	4.07731e-05	6.33636e-05	4.42138e-05	3.5818e-05	3.58286e-05	0.000125169	8.28683e-05	7.18657e-05	3.70681e-05	4.87977e-05	4.07421e-05	5.76927e-05	8.49442e-05	9.37871e-05	6.46451e-05	6.51069e-05	7.64999e-05	4.71236e-05
PWY-6629: superpathway of L-tryptophan biosynthesis	4.03714e-05	1.65865e-05	1.82035e-05	2.91041e-05	8.15832e-06	9.5434e-06	2.86445e-05	2.49496e-05	1.91434e-05	2.61358e-05	2.28193e-05	1.42413e-05	9.50501e-06	2.98121e-05	2.45276e-05	2.18586e-05	1.38175e-05	2.9247e-05	1.76904e-05	1.44316e-05	1.90071e-05	2.02557e-05	1.39929e-05	2.67591e-05	2.46671e-05	1.87714e-05	1.59804e-05	7.08378e-06	5.35173e-05	4.63978e-05	2.85552e-05	1.85514e-05	5.6271e-05	2.0469e-05	1.36469e-05	1.77834e-05	9.67323e-05	2.94251e-05	5.78711e-05	2.54096e-05	2.37265e-05	2.10756e-05	3.81305e-05	7.60933e-05	7.56227e-05	1.18756e-05	2.0561e-05	1.35834e-05	2.30251e-05
PWY-6630: superpathway of L-tyrosine biosynthesis	5.6068e-05	2.72043e-05	2.99161e-05	3.59887e-05	2.78153e-05	2.87744e-05	4.82136e-05	3.88959e-05	3.06065e-05	2.97609e-05	2.99551e-05	2.87881e-05	2.90362e-05	3.78946e-05	4.52931e-05	4.02322e-05	2.7261e-05	4.73485e-05	3.04748e-05	1.30401e-05	1.69399e-05	1.75406e-05	1.22527e-05	2.41569e-05	2.26107e-05	1.67787e-05	1.81398e-05	9.78493e-06	5.25258e-05	4.73299e-05	3.02976e-05	3.2855e-05	5.01287e-05	1.97363e-05	1.30085e-05	1.47389e-05	9.70911e-05	2.88823e-05	6.01164e-05	2.41252e-05	2.34431e-05	2.32286e-05	4.30567e-05	6.71476e-05	6.85809e-05	9.95194e-06	1.72999e-05	1.59557e-05	2.08377e-05
PWY-6690: cinnamate and 3-hydroxycinnamate degradation to 2-oxopent-4-enoate	0	0	0	0	0	0	0	0	0	0	0	0	0	0	0	0	0	0	0	0	0	0	0	0	0	0	0	7.34524e-07	0	0	0	1.49316e-06	0	0	0	0	0	0	0	0	0	0	0	0	0	0	0	0	0
PWY-6700: queuosine biosynthesis	0.00020254	0.000519901	0.000466744	0.000482753	0.000525429	0.000510031	0.000348023	0.00037502	0.000483626	0.000480473	0.00051681	0.000599869	0.000544742	0.000386309	0.000416965	0.000492664	0.000471361	0.000293958	0.000507802	0.00057504	0.000495146	0.000479994	0.000520303	0.000448948	0.000357017	0.000474236	0.000504249	4.61359e-05	3.87086e-05	3.37782e-05	1.73261e-05	1.67987e-05	0.000267217	0.000215921	0.000133997	0.000171218	0.000244668	0.000361813	0.000101403	0.000204741	0.000251071	0.000144666	0.00011643	0.000173893	0.000230352	0.000427328	0.000442098	0.000426244	0.000306478
PWY-6703: preQ0 biosynthesis	0.000145617	0.000321909	0.000297376	0.000276671	0.000342181	0.000339851	0.000257824	0.000253756	0.000317754	0.000308591	0.000346909	0.000385279	0.000354191	0.000250441	0.000274752	0.000314313	0.000293115	0.000194978	0.000330451	0.000381153	0.000359257	0.000332561	0.000347861	0.000273384	0.000229772	0.000364513	0.000339569	2.00703e-05	2.2894e-05	1.86487e-05	1.43207e-05	2.09073e-05	0.000149272	0.000152366	9.54262e-05	0.000126954	0.00020838	0.00024954	8.30494e-05	0.000101285	0.000175233	0.000105998	8.92446e-05	0.000119834	0.000174463	0.000347134	0.000347271	0.000354525	0.000232892
PWY-6708: ubiquinol-8 biosynthesis (prokaryotic)	0	0	0	4.26482e-07	0	0	0	0	0	0	0	0	0	0	2.52917e-07	0	0	9.91212e-08	0	0	0	0	0	0	0	0	0	2.7903e-05	1.24997e-05	1.08938e-05	6.50892e-06	8.26788e-06	1.26463e-06	7.57546e-07	8.66455e-07	5.72695e-07	1.19647e-05	2.36899e-06	7.63249e-06	2.74911e-07	1.43988e-06	1.91225e-06	5.81035e-06	7.12099e-06	5.81269e-06	5.81333e-07	2.28192e-07	4.05361e-07	1.98959e-07
PWY-6728: methylaspartate cycle	0	0	5.80236e-07	0	0	0	0	0	0	0	0	0	0	0	0	0	0	0	0	0	0	0	0	0	0	0	0	0	0	0	0	0	0	0	0	0	0	0	0	0	0	0	0	0	0	0	0	0	0
PWY-6731: starch degradation III	4.65035e-06	7.66976e-06	7.40584e-06	5.07431e-06	4.1881e-06	6.82177e-06	6.96292e-06	1.21752e-05	5.4107e-06	4.07767e-06	1.01192e-05	7.89068e-06	5.11928e-06	7.22289e-06	5.56412e-06	1.00041e-05	5.12763e-06	8.22938e-06	4.58347e-06	2.35211e-06	5.30739e-06	3.22382e-06	3.33451e-06	8.40616e-06	9.6021e-06	5.32737e-06	9.59177e-06	0	0	0	0	0	5.45468e-06	6.47196e-06	1.28272e-06	1.80376e-06	4.57491e-06	1.3367e-06	2.99551e-07	2.45183e-06	2.80889e-06	0	1.04821e-06	4.1354e-06	7.15835e-06	2.94353e-06	4.21826e-06	2.6989e-06	6.97231e-06
PWY-6737: starch degradation V	0.00050802	0.000356533	0.000341167	0.000364517	0.000267018	0.000327248	0.000510272	0.000441483	0.000362285	0.000402432	0.000380484	0.000347181	0.000318112	0.000398996	0.000450399	0.000414314	0.000298392	0.000450179	0.000354502	0.000311577	0.000321329	0.000309867	0.000293166	0.000348229	0.000435251	0.000342544	0.00035854	2.00488e-05	7.13132e-05	6.73434e-05	3.49631e-05	3.80321e-05	0.000325362	0.000172745	5.83437e-05	0.000113865	0.000181407	0.000115923	7.789e-05	0.000172692	0.00012136	6.11608e-05	7.35071e-05	0.00011705	0.000168877	0.000233712	0.000248074	0.000294425	0.00025197
PWY-6749: CMP-legionaminate biosynthesis I	2.15085e-05	3.2481e-05	3.08e-05	3.7839e-05	2.95469e-05	3.25441e-05	1.99549e-05	2.38191e-05	2.88342e-05	3.11102e-05	3.60756e-05	4.34161e-05	3.36102e-05	3.03302e-05	3.01136e-05	2.51793e-05	3.37477e-05	2.16831e-05	3.78218e-05	4.61362e-05	3.10766e-05	3.96314e-05	4.30439e-05	3.1371e-05	2.88025e-05	3.72801e-05	2.6553e-05	0	0	0	0	0	8.7286e-06	9.59929e-06	6.58732e-06	4.15028e-06	2.0769e-05	2.7463e-05	1.25758e-05	7.62749e-06	1.44994e-05	6.51979e-06	5.99836e-06	4.69611e-06	8.74325e-06	2.89217e-05	2.8587e-05	2.87424e-05	1.5428e-05
PWY-6760: xylose degradation III	0	0	0	0	0	0	0	0	0	0	0	0	0	0	0	0	0	0	0	0	0	0	0	0	0	0	0	0	0	0	7.16906e-08	2.8799e-08	0	0	0	0	0	0	0	0	0	0	0	0	0	0	0	0	0
PWY-6785: hydrogen production VIII	0	0	0	0	0	0	0	0	0	0	0	0	0	0	0	0	0	0	0	0	0	0	0	0	0	0	0	0	0	0	0	0	0	0	0	0	0	0	0	0	0	0	0	0	0	0	0	2.17512e-07	0
PWY-6803: phosphatidylcholine acyl editing	4.13498e-06	2.02472e-05	1.72935e-05	2.50477e-05	2.11734e-05	2.09131e-05	7.54453e-06	9.70256e-06	1.32348e-05	1.94502e-05	1.98061e-05	2.60358e-05	1.65477e-05	1.28221e-05	1.04523e-05	1.29366e-05	1.86637e-05	1.0121e-05	1.91539e-05	1.04804e-05	5.84529e-06	1.51681e-05	1.39127e-05	8.17753e-06	6.82415e-06	9.07643e-06	4.46243e-06	1.89267e-05	5.35924e-05	4.49138e-05	3.47057e-05	4.19298e-05	4.95983e-06	8.12111e-06	6.78155e-06	4.24607e-06	5.47463e-05	1.3324e-05	3.40209e-05	3.04156e-06	7.81056e-06	1.29785e-05	2.47314e-05	3.79793e-05	3.18224e-05	8.00965e-06	1.06874e-05	2.30939e-06	3.16798e-06
PWY-6823: molybdenum cofactor biosynthesis	0	0	0	5.0533e-07	1.29028e-07	5.14045e-07	0	0	4.67071e-07	0	0	0	0	2.3019e-07	0	0	0	0	0	0	0	0	0	0	0	0	0	4.4894e-06	1.45258e-05	1.27066e-05	7.70353e-06	4.11455e-06	2.98185e-06	1.64441e-06	1.76918e-06	1.09375e-06	1.30825e-05	2.75152e-06	9.08621e-06	9.49544e-07	2.17813e-06	2.6e-06	6.19069e-06	7.83017e-06	7.03402e-06	3.08384e-07	8.9573e-07	8.3131e-07	1.07854e-06
PWY-6837: fatty acid beta-oxidation V (unsaturated, odd number, di-isomerase-dependent)	0	0	1.23377e-07	2.18759e-06	2.21031e-07	0	0	4.53771e-07	0	0	2.54204e-07	0	0	0	0	7.35153e-08	0	0	0	0	0	0	0	0	0	0	0	4.12842e-05	5.74174e-05	5.20991e-05	3.4176e-05	4.59948e-05	5.20005e-06	3.22196e-06	3.19612e-06	2.53566e-06	4.74024e-05	8.02922e-06	2.95275e-05	1.59318e-06	5.77279e-06	8.23454e-06	2.1059e-05	2.62958e-05	2.40148e-05	4.48102e-06	3.32564e-06	7.1946e-07	1.42815e-06
PWY-6859: all-trans-farnesol biosynthesis	1.56658e-05	7.55056e-06	6.69374e-06	1.07913e-05	5.74202e-06	6.68451e-06	1.25165e-05	1.0625e-05	9.75803e-06	9.98317e-06	7.38846e-06	6.3681e-06	8.44054e-06	1.22548e-05	1.29292e-05	1.0558e-05	7.37915e-06	1.21602e-05	7.73705e-06	4.0386e-06	5.8827e-06	5.99249e-06	5.45125e-06	5.2088e-06	7.88479e-06	7.03596e-06	5.2421e-06	2.28823e-06	2.50361e-05	1.81024e-05	1.10114e-05	6.02404e-06	5.52912e-06	3.51832e-06	2.66043e-06	2.12248e-06	1.94142e-05	4.91987e-06	1.33272e-05	3.09752e-06	5.3601e-06	5.48105e-06	1.19851e-05	1.10516e-05	1.35753e-05	5.51337e-06	2.76114e-06	5.33033e-06	6.05794e-06
PWY-6863: pyruvate fermentation to hexanol	3.11734e-05	1.02776e-05	1.01031e-05	1.61481e-05	4.89061e-06	1.05324e-05	2.59386e-05	1.33464e-05	1.16028e-05	1.36583e-05	9.63708e-06	5.7167e-06	5.94804e-06	1.76537e-05	2.01936e-05	1.13971e-05	9.42379e-06	2.09966e-05	6.13358e-06	5.21936e-06	1.29606e-05	6.52738e-06	8.25929e-06	1.42028e-05	2.97284e-05	1.29187e-05	1.47985e-05	0	0	0	0	0	1.4517e-06	8.63719e-07	6.50964e-07	1.05848e-06	4.50662e-06	0	0	1.33492e-06	1.68659e-06	0	0	4.88493e-06	5.57493e-06	4.24692e-07	1.41822e-06	8.10618e-06	1.04929e-05
PWY-6876: isopropanol biosynthesis	2.00316e-06	8.03587e-07	6.56821e-07	6.5028e-07	4.14186e-07	6.53165e-07	1.53776e-06	1.57771e-06	1.05118e-06	1.65429e-06	8.52743e-07	8.67923e-07	2.70676e-07	1.11392e-06	2.53338e-06	3.01649e-07	4.67496e-07	9.48284e-07	6.09247e-07	4.95114e-07	4.40102e-07	2.78872e-07	5.65189e-07	1.03195e-06	2.18859e-06	8.99456e-07	2.33176e-06	0	0	0	0	0	2.08129e-07	0	0	0	0	0	0	2.93839e-07	0	0	0	0	0	2.71184e-07	3.03584e-07	0	3.53833e-07
PWY-6883: pyruvate fermentation to butanol II	1.63683e-05	6.72245e-06	6.28297e-06	6.82555e-06	6.26682e-06	8.97446e-06	1.18226e-05	1.03758e-05	8.60172e-06	9.81764e-06	7.68927e-06	5.99147e-06	7.09051e-06	1.4263e-05	1.16523e-05	1.04698e-05	7.88202e-06	1.66725e-05	5.75856e-06	4.45084e-06	7.48883e-06	4.25592e-06	3.96958e-06	7.13255e-06	1.73971e-05	8.20271e-06	1.14055e-05	0	2.70529e-06	2.45003e-06	2.31883e-06	1.95031e-06	5.93411e-06	2.7221e-06	8.79814e-07	2.31391e-06	4.00005e-06	1.54924e-06	5.98759e-07	1.56956e-06	1.6157e-06	2.98508e-07	6.57423e-07	4.04529e-06	5.16263e-06	1.32228e-06	4.02515e-06	8.09957e-06	5.65521e-06
PWY-6891: thiazole biosynthesis II (Bacillus)	1.99834e-06	5.87806e-07	2.47232e-07	2.3313e-06	4.4615e-07	0	2.70902e-06	7.70203e-07	1.0371e-06	5.82139e-07	6.25056e-07	6.64607e-07	2.83329e-07	9.40634e-07	1.82814e-06	6.59144e-07	4.77418e-07	1.06424e-06	2.45569e-06	1.71404e-07	1.58321e-07	2.34402e-06	4.21967e-06	1.79357e-07	1.22389e-06	1.02334e-06	1.16551e-06	2.46586e-06	2.4876e-05	2.08327e-05	1.12762e-05	6.11522e-06	5.31005e-06	4.63788e-06	5.13737e-06	3.87979e-06	4.42795e-05	7.60874e-06	2.19921e-05	1.35608e-06	4.34806e-06	6.79188e-06	1.67644e-05	2.30765e-05	1.99301e-05	3.33198e-06	3.14726e-06	2.1109e-06	3.70907e-06
PWY-6892: thiazole biosynthesis I (E. coli)	3.28406e-06	1.95456e-05	1.64817e-05	2.05306e-05	2.50331e-05	2.24474e-05	1.14186e-05	9.8494e-06	1.61887e-05	2.06549e-05	2.05598e-05	2.46711e-05	2.19313e-05	1.34237e-05	1.5248e-05	1.54536e-05	1.84594e-05	8.39612e-06	2.15577e-05	2.00699e-05	1.47554e-05	1.68187e-05	1.67651e-05	1.15723e-05	7.84961e-06	1.39796e-05	1.34513e-05	1.22995e-05	2.70421e-05	2.25481e-05	1.23244e-05	6.99829e-06	6.56545e-06	5.71929e-06	6.29338e-06	4.94295e-06	5.21583e-05	1.45556e-05	2.55367e-05	4.52031e-06	8.67639e-06	8.60638e-06	1.97536e-05	2.71947e-05	2.38899e-05	1.67934e-05	1.59054e-05	1.32318e-05	8.77242e-06
PWY-6895: superpathway of thiamin diphosphate biosynthesis II	9.35826e-06	2.90649e-06	1.23008e-06	1.11525e-05	2.21325e-06	0	1.27155e-05	3.78108e-06	5.07679e-06	2.87875e-06	3.08946e-06	3.28777e-06	1.40966e-06	4.61097e-06	8.8037e-06	3.2487e-06	2.36333e-06	5.16973e-06	1.17451e-05	8.54764e-07	7.89382e-07	1.12638e-05	1.96688e-05	8.93319e-07	5.93959e-06	5.0153e-06	5.6896e-06	8.49671e-06	3.32884e-05	2.70289e-05	1.70731e-05	9.75828e-06	2.04697e-05	1.72789e-05	1.80382e-05	1.51511e-05	0.000101833	3.12809e-05	4.59115e-05	6.25896e-06	1.83474e-05	2.31426e-05	3.96671e-05	5.02409e-05	5.34956e-05	1.56415e-05	1.48406e-05	1.0126e-05	1.65932e-05
PWY-6897: thiamin salvage II	0.000118122	0.000103986	7.28268e-05	0.000105747	8.88313e-05	0.000113356	0.00012642	0.00012467	0.000108113	0.000152715	0.000113325	9.88142e-05	8.84798e-05	0.000148602	0.000153001	0.000125348	0.000101263	0.000118239	9.32565e-05	7.14625e-05	0.000113735	0.000111972	9.06244e-05	0.000124256	0.000109596	0.000108336	0.000116388	2.00704e-05	4.35049e-05	3.62016e-05	2.25414e-05	1.37729e-05	6.66586e-05	5.33873e-05	4.43462e-05	5.16122e-05	9.97469e-05	5.51027e-05	4.76691e-05	5.04131e-05	5.72689e-05	3.43308e-05	4.59912e-05	5.05142e-05	6.60761e-05	0.000145335	0.000121664	0.000148918	9.12647e-05
PWY-6901: superpathway of glucose and xylose degradation	2.50177e-05	3.30016e-05	4.16926e-05	3.47333e-05	3.59362e-05	3.00096e-05	4.58895e-05	3.32067e-05	3.74586e-05	3.31443e-05	3.29509e-05	3.32082e-05	3.78899e-05	3.99614e-05	2.32694e-05	3.77494e-05	3.12317e-05	5.18002e-05	3.3866e-05	3.8351e-05	4.40123e-05	2.56388e-05	2.99472e-05	3.09727e-05	2.65157e-05	3.19056e-05	3.84729e-05	2.96658e-05	4.47677e-05	4.07162e-05	1.9932e-05	3.44293e-05	1.54832e-05	1.49658e-05	1.64858e-05	1.60546e-05	7.63988e-05	2.59843e-05	6.63094e-05	8.81117e-06	2.51354e-05	2.49802e-05	3.59657e-05	6.03615e-05	6.48192e-05	3.66409e-05	3.4409e-05	2.74467e-05	3.23153e-05
PWY-6936: seleno-amino acid biosynthesis	4.63303e-05	6.2011e-05	5.67725e-05	6.75305e-05	5.99424e-05	6.32773e-05	7.00237e-05	5.17237e-05	6.84345e-05	6.0196e-05	6.33864e-05	6.82982e-05	5.95653e-05	5.31377e-05	6.82075e-05	5.0824e-05	6.01375e-05	5.52332e-05	6.77889e-05	5.25308e-05	5.10781e-05	4.13964e-05	4.59882e-05	4.41019e-05	4.16602e-05	4.57465e-05	4.80617e-05	0.000133363	7.03402e-05	6.10217e-05	3.62433e-05	5.79247e-05	4.53515e-05	3.02502e-05	2.72384e-05	3.0982e-05	0.000114003	4.72758e-05	6.05102e-05	2.78158e-05	3.62926e-05	2.90713e-05	4.30207e-05	8.87544e-05	8.20605e-05	5.11959e-05	5.45407e-05	4.68374e-05	3.75563e-05
PWY-6948: sitosterol degradation to androstenedione	0	0	0	0	0	0	0	0	0	0	0	0	0	0	0	0	1.02235e-07	0	0	0	0	0	0	0	0	0	0	0	0	0	0	0	0	0	0	0	0	0	0	0	0	0	0	0	0	0	0	0	0
PWY-6953: dTDP-3-acetamido-3,6-dideoxy-&alpha;-D-galactose biosynthesis	5.73118e-06	2.76699e-06	2.16912e-06	1.85317e-06	2.26845e-06	1.30237e-06	3.28546e-06	2.26567e-06	6.10016e-06	4.61333e-06	4.42252e-06	1.57771e-06	1.76038e-06	2.78391e-06	2.73199e-06	2.32717e-06	1.40208e-06	3.37249e-06	2.48165e-06	1.15782e-06	1.75325e-06	1.98413e-06	2.21422e-06	3.72298e-06	2.21329e-06	2.7128e-06	2.12608e-06	7.66539e-06	3.09086e-06	4.05212e-06	2.66226e-06	1.37229e-06	3.45623e-06	6.5149e-07	3.99978e-07	3.34812e-07	1.61973e-06	5.50343e-07	8.84808e-07	6.45235e-07	2.36739e-06	1.47011e-06	1.6347e-06	6.27712e-07	1.14844e-06	7.49627e-07	1.27021e-06	1.60505e-06	1.24639e-06
PWY-6969: TCA cycle V (2-oxoglutarate:ferredoxin oxidoreductase)	5.90014e-05	2.98316e-05	2.92785e-05	3.13096e-05	2.95571e-05	4.0971e-05	6.22697e-05	4.66127e-05	4.65965e-05	4.91977e-05	4.76797e-05	3.26332e-05	4.61291e-05	4.71373e-05	6.81043e-05	3.95785e-05	1.40417e-05	4.37898e-05	2.88104e-05	2.15832e-05	4.47264e-05	2.28408e-05	2.49575e-05	3.97802e-05	5.46659e-05	3.83313e-05	4.90516e-05	1.6591e-05	3.7223e-05	2.7062e-05	1.98326e-05	2.99956e-05	8.02672e-05	3.76971e-05	8.43635e-06	2.43142e-05	5.10127e-05	1.48337e-05	3.27525e-05	3.42313e-05	2.25461e-05	1.62401e-05	3.07133e-05	3.57231e-05	4.7108e-05	3.8129e-05	5.0621e-05	5.32312e-05	4.54368e-05
PWY-6992: 1,5-anhydrofructose degradation	0	0	0	0	0	0	0	0	0	0	0	0	0	0	0	0	1.80866e-07	2.23278e-07	0	0	0	0	0	0	0	0	0	0	0	0	0	0	0	0	0	0	0	0	0	0	0	0	0	0	0	0	0	0	0
PWY-7003: glycerol degradation to butanol	3.73586e-05	1.39714e-05	7.86162e-06	1.32997e-05	1.15469e-05	1.17253e-05	1.91713e-05	1.94921e-05	1.44789e-05	1.54534e-05	1.25446e-05	1.28529e-05	1.30669e-05	1.2404e-05	1.72262e-05	2.01927e-05	9.55715e-06	1.68783e-05	8.04287e-06	6.23294e-06	1.30794e-05	6.74239e-06	6.98081e-06	1.18362e-05	1.98008e-05	1.39889e-05	2.10656e-05	7.15359e-06	4.12e-06	4.69197e-06	5.7062e-06	6.39941e-06	1.42391e-05	5.65554e-06	2.13964e-06	5.42132e-06	2.13832e-05	8.91293e-06	8.26363e-06	9.53187e-06	7.0638e-06	2.15563e-06	5.99065e-06	2.00708e-05	2.45409e-05	9.61159e-06	8.77372e-06	1.02611e-05	1.73234e-05
PWY-7007: methyl ketone biosynthesis	1.51808e-05	1.61913e-05	1.14018e-05	1.85535e-05	8.873e-06	1.21764e-05	1.83324e-05	1.4924e-05	1.62179e-05	1.49915e-05	1.1835e-05	1.03649e-05	1.00526e-05	1.85435e-05	1.72904e-05	1.72036e-05	1.17815e-05	1.65223e-05	1.25261e-05	7.45158e-06	9.36195e-06	7.98183e-06	9.397e-06	1.27212e-05	1.86174e-05	1.47468e-05	1.40845e-05	0	0	0	0	0	1.58853e-06	6.38991e-06	5.85421e-06	4.4993e-06	2.41545e-05	9.70676e-06	5.72847e-06	7.16361e-06	1.11288e-05	6.95646e-06	7.96099e-06	1.29413e-05	9.56389e-06	1.19684e-05	8.93786e-06	8.16488e-06	1.00926e-05
PWY-7013: L-1,2-propanediol degradation	1.34618e-05	2.14062e-06	2.56432e-06	5.93101e-06	4.32187e-07	1.54253e-06	4.84389e-06	4.28775e-06	1.32378e-06	4.26831e-06	3.04116e-06	2.53016e-06	7.85197e-07	1.51e-06	3.97052e-06	4.60138e-06	4.71615e-06	9.02271e-06	1.12864e-06	2.02709e-06	1.22109e-06	2.74909e-06	2.20341e-06	9.80248e-07	7.72688e-06	3.23686e-06	3.35052e-06	3.64242e-05	0.00010313	8.67634e-05	6.63856e-05	9.74862e-05	1.54235e-05	7.30673e-06	7.58614e-06	7.09305e-06	8.57057e-05	2.22009e-05	5.2868e-05	7.11631e-06	1.54485e-05	1.59305e-05	3.89221e-05	5.36741e-05	5.69551e-05	1.90017e-05	1.37827e-05	3.45099e-06	8.65422e-06
PWY-7039: phosphatidate metabolism, as a signaling molecule	0	0	0	0	0	0	0	1.61073e-07	0	0	0	0	0	0	0	0	0	0	0	0	0	0	0	0	0	0	0	0	0	0	0	0	0	0	0	0	0	0	0	0	0	0	0	0	0	0	0	0	0
PWY-7090: UDP-2,3-diacetamido-2,3-dideoxy-&alpha;-D-mannuronate biosynthesis	2.09705e-06	1.3973e-06	1.55329e-06	2.51231e-06	1.56761e-06	2.04603e-06	1.44975e-06	2.18153e-06	1.95556e-06	2.42872e-06	2.0773e-06	1.88694e-06	1.43283e-06	2.25363e-06	2.87831e-06	1.48354e-06	1.77876e-06	2.78931e-06	2.19927e-06	1.56762e-06	2.36924e-06	2.34642e-06	1.5556e-06	2.62081e-06	2.43266e-06	1.82296e-06	2.20216e-06	0	0	0	0	0	4.50855e-06	4.68483e-07	0	0	0	0	0	1.76983e-06	9.05783e-07	0	0	0	9.61963e-07	6.43345e-07	1.93193e-06	1.28677e-06	0
PWY-7094: fatty acid salvage	0	3.30428e-07	2.96839e-07	4.93319e-07	4.86397e-07	3.46873e-07	2.45198e-07	5.93196e-07	2.41273e-07	3.10274e-07	4.918e-07	8.10011e-07	3.76514e-07	5.83214e-07	2.65037e-07	1.87277e-07	2.60239e-07	5.39139e-07	7.44892e-07	0	0	0	0	0	0	2.00734e-07	4.5059e-07	0	0	0	0	0	0	0	0	0	0	0	0	0	2.8829e-07	0	0	0	0	0	0	0	0
PWY-7111: pyruvate fermentation to isobutanol (engineered)	0.000265275	0.00020054	0.000179167	0.000221735	0.000214818	0.000189193	0.000208797	0.000192916	0.000194836	0.000257834	0.000205515	0.000238461	0.000189744	0.000206227	0.000237078	0.000215797	0.000160712	0.000219369	0.000193164	0.00019059	0.000177852	0.000204591	0.000198487	0.000173869	0.00019023	0.000185069	0.000215683	3.67284e-05	0.000101455	8.48595e-05	4.84727e-05	4.74876e-05	0.000181384	6.96392e-05	3.92268e-05	5.36193e-05	0.000129829	0.000145176	7.87965e-05	8.34855e-05	6.15481e-05	3.64538e-05	6.09805e-05	9.10848e-05	0.000113082	0.000179299	0.000161716	0.000153669	0.000118948
PWY-7115: C4 photosynthetic carbon assimilation cycle, NAD-ME type	2.4366e-05	1.02361e-05	1.25964e-05	1.27746e-05	4.36861e-06	8.76291e-06	1.36135e-05	1.58154e-05	1.15604e-05	1.38748e-05	1.58566e-05	8.88342e-06	8.44382e-06	1.84457e-05	1.58943e-05	1.15986e-05	9.26613e-06	1.14344e-05	9.08916e-06	6.37571e-06	1.19604e-05	7.85184e-06	7.0976e-06	6.91121e-06	1.46408e-05	1.38435e-05	1.64411e-05	4.0521e-06	7.24053e-06	5.40616e-06	3.66996e-06	7.07842e-06	2.85325e-05	1.21421e-05	1.80245e-05	1.21189e-05	6.70557e-05	2.02966e-05	4.63095e-05	8.76095e-06	2.08229e-05	2.3067e-05	3.65551e-05	3.87423e-05	4.67469e-05	1.29024e-05	1.3787e-05	1.44724e-05	1.86754e-05
PWY-7117: C4 photosynthetic carbon assimilation cycle, PEPCK type	2.49171e-06	7.34011e-07	2.06428e-06	1.73678e-05	7.13876e-07	5.22338e-07	6.83886e-07	1.2296e-06	3.36197e-06	5.75428e-06	7.83395e-07	1.52185e-06	1.02633e-05	6.35751e-06	5.31715e-06	1.99127e-06	8.75658e-07	1.22918e-05	2.15959e-06	1.09339e-06	1.15397e-06	1.3851e-05	1.32506e-05	2.26285e-06	2.47064e-06	2.44977e-06	9.89619e-07	5.63052e-05	9.23547e-05	8.14066e-05	4.59768e-05	3.10883e-05	2.72373e-05	1.4229e-05	1.78096e-05	1.40577e-05	0.00015429	3.89967e-05	9.10055e-05	9.35278e-06	3.69491e-05	3.74278e-05	7.04593e-05	8.48301e-05	9.77117e-05	3.77358e-05	1.78891e-05	1.83568e-05	2.67996e-05
PWY-7118: chitin degradation to ethanol	7.41042e-07	0	2.74133e-07	1.82382e-06	0	0	0	5.68081e-07	0	4.73217e-07	0	0	0	3.93123e-07	8.17338e-07	0	0	1.04843e-06	0	0	0	0	0	0	5.18727e-07	0	0	2.21544e-06	4.83861e-06	3.62493e-06	2.44075e-06	4.46491e-06	5.59535e-06	2.95313e-06	1.70421e-06	1.84378e-06	8.2881e-06	3.49238e-06	2.73885e-06	1.80652e-06	2.46525e-06	2.11905e-06	1.98353e-06	4.78934e-06	7.88724e-06	0	1.29132e-06	6.41219e-07	1.26232e-06
PWY-7184: pyrimidine deoxyribonucleotides de novo biosynthesis I	5.19285e-05	0.000201368	0.000186873	0.000185784	0.000215423	0.0002247	0.000133154	0.000144949	0.000194821	0.000182157	0.000191514	0.000236634	0.000210384	0.000150873	0.000166342	0.0001544	0.000179836	0.000106813	0.000209645	0.000229854	0.000209744	0.00017255	0.00022471	0.000177775	0.000120867	0.000193373	0.000188211	2.45959e-05	2.28283e-05	1.89649e-05	1.3049e-05	8.47118e-06	9.71621e-05	0.000102737	7.41629e-05	7.76091e-05	0.00015512	0.000149475	7.82179e-05	7.01977e-05	0.000128401	9.10735e-05	9.07974e-05	0.000102553	0.00014016	0.000208985	0.000211422	0.000209476	0.000150241
PWY-7187: pyrimidine deoxyribonucleotides de novo biosynthesis II	0.000101237	0.000231461	0.000217118	0.00021883	0.000207291	0.000248572	0.000188415	0.000190341	0.00022607	0.000205935	0.000216658	0.000247568	0.000235233	0.000197284	0.000214645	0.000226625	0.000222645	0.000157983	0.000238129	0.000257691	0.000235851	0.000191945	0.000253879	0.000223382	0.000172189	0.000227574	0.000231416	2.67406e-05	3.60491e-05	3.01461e-05	1.64365e-05	1.09123e-05	0.00013038	0.000123917	6.98019e-05	8.29635e-05	0.000152437	0.000144104	7.47829e-05	9.40591e-05	0.000153914	9.41337e-05	8.49057e-05	9.50754e-05	0.000137043	0.000231707	0.000228031	0.000219204	0.000151486
PWY-7196: superpathway of pyrimidine ribonucleosides salvage	6.60552e-05	0.000135636	0.000116926	0.000108639	0.000123851	0.000133238	0.00012671	0.000104501	0.000139606	0.000114476	0.000123035	0.000130528	0.00013557	0.000104824	0.000123116	0.000102576	0.000115832	8.80693e-05	0.000123813	0.000119889	0.000101944	0.000105065	9.84175e-05	8.74442e-05	8.89332e-05	0.000104908	0.00010289	2.89103e-05	2.08449e-05	1.80519e-05	1.05132e-05	1.08702e-05	6.94655e-05	3.92812e-05	2.90965e-05	3.06416e-05	6.46382e-05	6.856e-05	3.41953e-05	4.18934e-05	5.9623e-05	3.51272e-05	2.93834e-05	3.10255e-05	4.89071e-05	7.84191e-05	7.86852e-05	9.20839e-05	7.39788e-05
PWY-7197: pyrimidine deoxyribonucleotide phosphorylation	5.12834e-05	0.000208475	0.000196511	0.000169306	0.000190657	0.000239502	0.000157793	0.000148141	0.00019978	0.000180866	0.000189238	0.000210621	0.000210389	0.000163143	0.000188468	0.000185542	0.00018972	0.000111779	0.000221004	0.000207201	0.000234204	0.00014103	0.00020724	0.000203287	0.000139819	0.000211528	0.000231049	2.02216e-05	1.63587e-05	1.35743e-05	9.93468e-06	6.44104e-06	0.000122245	0.000133139	7.1517e-05	9.38323e-05	0.000115124	0.000113794	5.65533e-05	9.19334e-05	0.000164273	9.9846e-05	7.87671e-05	8.41518e-05	0.000132155	0.00018615	0.000192159	0.000218133	0.000200984
PWY-7198: pyrimidine deoxyribonucleotides de novo biosynthesis IV	1.6883e-05	8.96686e-06	9.52367e-06	1.104e-05	7.12385e-06	7.94994e-06	1.22362e-05	1.31685e-05	8.46371e-06	9.39613e-06	5.13087e-06	9.28257e-06	7.12273e-06	1.24065e-05	2.00143e-05	1.31389e-05	8.04111e-06	1.32692e-05	7.24626e-06	2.04763e-06	7.57396e-06	3.88268e-06	7.00148e-06	7.65709e-06	1.12141e-05	6.8743e-06	6.13417e-06	3.27494e-06	9.09761e-06	6.90028e-06	4.47141e-06	1.42329e-06	2.2409e-06	4.02666e-06	2.34341e-06	2.93664e-06	1.15308e-05	4.48896e-06	8.11678e-06	2.51688e-06	3.97761e-06	3.17826e-06	7.062e-06	5.34061e-06	6.23833e-06	6.79956e-07	2.31138e-06	4.29392e-06	5.48893e-06
PWY-7199: pyrimidine deoxyribonucleosides salvage	0.000113604	0.000144976	0.000129107	0.000133268	0.000134705	0.000149465	0.000134945	0.000122623	0.000153788	0.000136528	0.000137247	0.000151655	0.000139538	0.00012947	0.000145983	0.000130564	0.000122199	0.000125345	0.000141755	0.000166883	0.000151392	0.000147988	0.000150534	0.000137023	0.000126638	0.000169751	0.000149392	2.91268e-05	5.3264e-05	4.89088e-05	2.5743e-05	2.16647e-05	7.33041e-05	5.37139e-05	4.10005e-05	4.05839e-05	0.000137052	0.000108673	8.49295e-05	6.25979e-05	6.91845e-05	5.16182e-05	6.00947e-05	8.34959e-05	0.000102493	0.000134423	0.000132532	0.000122397	8.49604e-05
PWY-7200: superpathway of pyrimidine deoxyribonucleoside salvage	0	3.99515e-06	0	0	0	3.79979e-07	6.10848e-07	9.11944e-06	0	0	3.51952e-06	9.06161e-07	0	5.64671e-07	0	0	0	5.92479e-07	7.30025e-07	0	0	0	0	1.27024e-06	0	0	0	0	0	0	0	0	0	0	0	0	0	0	0	0	0	0	0	0	0	0	0	0	0
PWY-7204: pyridoxal 5'-phosphate salvage II (plants)	0	0	0	1.52365e-06	0	0	0	0	0	0	0	0	0	0	1.313e-07	0	0	1.39232e-07	0	0	0	0	0	0	0	0	0	1.97169e-05	4.00878e-05	3.28878e-05	2.01195e-05	1.07452e-05	6.93237e-06	4.46583e-06	4.84414e-06	4.51798e-06	3.72471e-05	5.67271e-06	2.48718e-05	1.07974e-06	5.64143e-06	6.36861e-06	1.90071e-05	2.42961e-05	2.13061e-05	0	6.55925e-07	4.30237e-07	1.11384e-06
PWY-7208: superpathway of pyrimidine nucleobases salvage	7.38304e-05	0.0002555	0.000230715	0.000248054	0.00026311	0.000283565	0.000200448	0.000184415	0.000240481	0.000256034	0.000241718	0.000283116	0.000266882	0.000209766	0.00023641	0.000221062	0.000252261	0.000147884	0.000261534	0.000286569	0.000274641	0.000249885	0.000284553	0.000248424	0.000188449	0.000272463	0.000280674	2.64483e-05	2.11319e-05	1.76736e-05	1.21246e-05	1.35223e-05	0.000149415	0.000127925	8.29076e-05	9.74751e-05	0.000140533	0.000215902	6.46167e-05	9.83709e-05	0.000118957	6.6852e-05	6.01082e-05	8.96701e-05	0.0001388	0.000249669	0.000242035	0.000256848	0.000167306
PWY-7209: superpathway of pyrimidine ribonucleosides degradation	2.10495e-06	9.584e-07	9.46178e-07	1.01621e-06	1.38558e-06	6.80096e-07	1.27464e-06	7.69046e-07	8.62277e-07	7.34672e-07	6.67809e-07	6.99383e-07	6.40282e-07	1.12423e-06	1.03341e-06	8.72497e-07	7.01383e-07	1.17683e-06	7.37187e-07	0	0	0	0	0	0	0	0	0	0	0	0	0	0	0	0	0	0	0	0	0	0	0	0	0	0	0	0	2.49505e-07	0
PWY-7210: pyrimidine deoxyribonucleotides biosynthesis from CTP	2.03523e-05	1.25043e-05	1.32303e-05	1.5255e-05	9.99111e-06	1.11432e-05	1.667e-05	1.79073e-05	1.18021e-05	1.30476e-05	7.2231e-06	1.29649e-05	9.98854e-06	1.69627e-05	2.68753e-05	1.79683e-05	1.12126e-05	1.77306e-05	1.01622e-05	2.90977e-06	1.06118e-05	5.47343e-06	9.82607e-06	1.0689e-05	1.52516e-05	9.6346e-06	8.61624e-06	4.51935e-06	1.11638e-05	8.55718e-06	5.73433e-06	1.93683e-06	3.16542e-06	5.64492e-06	3.29282e-06	4.1202e-06	1.58301e-05	6.30726e-06	1.09657e-05	3.53027e-06	5.59596e-06	4.45912e-06	9.69119e-06	7.42224e-06	8.70839e-06	9.69574e-07	3.28161e-06	6.06798e-06	7.70329e-06
PWY-7211: superpathway of pyrimidine deoxyribonucleotides de novo biosynthesis	6.40047e-05	0.000149149	0.000136212	0.000116445	0.000131032	0.000152582	0.000127982	0.000119381	0.000153611	0.000123911	0.000130527	0.000149977	0.000146284	0.000114944	0.000134025	0.000111506	0.000125778	9.66155e-05	0.000140931	0.000138879	0.0001206	0.000106347	0.000114836	0.000103605	9.55023e-05	0.000116565	0.000115122	1.39093e-05	2.40068e-05	2.0675e-05	1.20929e-05	1.1632e-05	7.95814e-05	5.09115e-05	3.66211e-05	3.96834e-05	7.64625e-05	7.4717e-05	3.9405e-05	4.87918e-05	7.44047e-05	4.50442e-05	3.87659e-05	4.03603e-05	6.20125e-05	9.87058e-05	9.82018e-05	0.000113062	8.71734e-05
PWY-7219: adenosine ribonucleotides de novo biosynthesis	0.00057208	0.000649672	0.000624965	0.000595444	0.000602365	0.000706097	0.000662498	0.000627264	0.000678549	0.000633813	0.000625355	0.000724555	0.000660233	0.00061316	0.000671033	0.000634875	0.000602096	0.000594114	0.000658812	0.000742877	0.000686209	0.00062359	0.00069221	0.000637597	0.000607019	0.000662817	0.000717098	5.40031e-05	6.0446e-05	3.70535e-05	3.02463e-05	5.92341e-05	0.000392374	0.000281654	0.000157265	0.000200535	0.000293894	0.000416039	0.000126691	0.000236901	0.00029199	0.000166432	0.000141852	0.000175555	0.00029211	0.000559785	0.000564727	0.000575831	0.00041493
PWY-7220: adenosine deoxyribonucleotides de novo biosynthesis II	4.73423e-05	0.000159466	0.000146339	0.000163011	0.00018438	0.000177081	0.000104976	0.000114159	0.00015324	0.000143773	0.000153709	0.00019741	0.000166036	0.000126613	0.000131617	0.000125612	0.000150036	8.81178e-05	0.000166137	0.000184343	0.000159951	0.000151367	0.000186054	0.000139281	9.94573e-05	0.000147572	0.00014037	2.54374e-05	8.22601e-05	6.04016e-05	3.98702e-05	6.01757e-05	7.75168e-05	7.75081e-05	6.49219e-05	6.14937e-05	0.000177671	0.000156637	8.25694e-05	5.48e-05	9.83686e-05	7.29596e-05	8.35268e-05	0.000100893	0.000124898	0.000182266	0.000173484	0.000167876	0.000111296
PWY-7221: guanosine ribonucleotides de novo biosynthesis	0.000291922	0.000405631	0.00039567	0.00035945	0.000370248	0.000425474	0.000361138	0.000358279	0.000414069	0.000383322	0.000375447	0.000452357	0.00040394	0.000351211	0.000378136	0.000363925	0.000361779	0.000318437	0.000414373	0.000490776	0.000444899	0.000417658	0.000452834	0.000388132	0.00034323	0.000401584	0.000406656	3.69075e-05	2.91113e-05	2.48941e-05	1.69224e-05	1.72272e-05	0.000251547	0.000200995	0.000113255	0.000149927	0.000219637	0.000306792	8.7592e-05	0.000166128	0.000227775	0.000138209	0.000107353	0.00012554	0.000182389	0.000396247	0.00039892	0.000411006	0.000298115
PWY-7222: guanosine deoxyribonucleotides de novo biosynthesis II	4.73423e-05	0.000159466	0.000146339	0.000163011	0.00018438	0.000177081	0.000104976	0.000114159	0.00015324	0.000143773	0.000153709	0.00019741	0.000166036	0.000126613	0.000131617	0.000125612	0.000150036	8.81178e-05	0.000166137	0.000184343	0.000159951	0.000151367	0.000186054	0.000139281	9.94573e-05	0.000147572	0.00014037	2.54374e-05	8.22601e-05	6.04016e-05	3.98702e-05	6.01757e-05	7.75168e-05	7.75081e-05	6.49219e-05	6.14937e-05	0.000177671	0.000156637	8.25694e-05	5.48e-05	9.83686e-05	7.29596e-05	8.35268e-05	0.000100893	0.000124898	0.000182266	0.000173484	0.000167876	0.000111296
PWY-7228: superpathway of guanosine nucleotides de novo biosynthesis I	7.36302e-05	0.000312087	0.000267592	0.00029913	0.00032621	0.000334225	0.000211103	0.000198123	0.000276973	0.000291409	0.000303521	0.000349137	0.00033426	0.000227633	0.000251446	0.000239744	0.000290314	0.000152805	0.000325086	0.000364127	0.000329546	0.000318648	0.000367514	0.000283211	0.000197936	0.000322607	0.000306618	3.07151e-05	2.41362e-05	2.00362e-05	1.40657e-05	1.07845e-05	0.000159447	0.000162451	9.58037e-05	0.000113163	0.000205287	0.000257449	8.82046e-05	0.000125464	0.000202496	0.000126584	9.71998e-05	0.000117263	0.000162073	0.000334618	0.000347998	0.000340447	0.000257643
PWY-7229: superpathway of adenosine nucleotides de novo biosynthesis I	0.000137753	0.000319484	0.000294218	0.000321183	0.000337288	0.000349129	0.00025056	0.000248014	0.00030977	0.000296891	0.000305839	0.000374644	0.000330568	0.00027342	0.000289197	0.000284613	0.000309029	0.000210711	0.000329037	0.000368712	0.000331465	0.000305031	0.000364173	0.000298853	0.000238606	0.000308653	0.000308326	4.34804e-05	5.16633e-05	3.587e-05	2.81769e-05	3.90868e-05	0.000173338	0.000152704	0.000104821	0.000112878	0.000219813	0.000274721	0.000107	0.00012083	0.000179567	0.000117946	0.000109785	0.00013448	0.000191772	0.000321599	0.000317667	0.000315563	0.000215223
PWY-7234: inosine-5'-phosphate biosynthesis III	8.53012e-05	0.000135491	0.000168892	5.96081e-05	9.46676e-05	0.000163954	0.000112504	0.000151367	0.000133038	0.000104734	9.41039e-05	0.000154295	0.000117238	0.000114221	0.000128272	8.89656e-05	9.63439e-05	0.000119505	0.000139049	0.000182504	0.000158505	5.77267e-05	0.000131557	0.000119917	9.28588e-05	0.00010605	9.47767e-05	2.32699e-05	1.6743e-05	1.43517e-05	9.45804e-06	6.39206e-06	4.04415e-05	3.07595e-05	3.77826e-05	5.19884e-05	5.04639e-05	4.67741e-05	2.25663e-05	4.11639e-05	6.87734e-05	5.89626e-05	4.78288e-05	3.15734e-05	5.19639e-05	4.3573e-05	7.33064e-05	0.000112357	0.000102819
PWY-7235: superpathway of ubiquinol-6 biosynthesis (eukaryotic)	0	0	0	0	0	0	0	0	5.08699e-07	0	0	4.25225e-07	0	0	7.19713e-07	0	0	2.9156e-07	0	0	0	0	0	0	0	0	0	0	0	0	0	0	0	0	0	0	0	0	0	0	0	0	0	0	0	0	0	0	0
PWY-7237: myo-, chiro- and scillo-inositol degradation	2.90826e-05	7.57297e-06	7.12082e-06	1.36121e-05	5.65811e-06	7.60847e-06	1.00823e-05	1.31956e-05	8.79176e-06	1.40379e-05	7.81061e-06	7.58454e-06	7.527e-06	1.99173e-05	1.42151e-05	1.85178e-05	8.55143e-06	2.00334e-05	6.53552e-06	8.87544e-06	4.68265e-06	9.84068e-06	4.67739e-06	1.01673e-05	1.27016e-05	5.80332e-06	8.10839e-06	2.01341e-06	4.76702e-06	3.36426e-06	2.02302e-06	8.28786e-06	1.3458e-05	3.90746e-06	3.51624e-07	2.87152e-06	4.38576e-06	9.10777e-07	2.30843e-06	4.7914e-06	2.11251e-06	7.71588e-07	2.15326e-06	2.27523e-06	2.88899e-06	2.73897e-06	2.79183e-06	7.53345e-06	1.11411e-05
PWY-7238: sucrose biosynthesis II	0	0	0	3.32477e-07	0	0	0	0	0	0	0	0	0	0	0	0	0	0	0	0	0	0	0	0	0	0	0	0	0	0	0	0	3.93295e-06	0	0	0	0	0	0	9.00529e-07	0	0	0	0	3.21553e-06	0	0	1.15261e-06	1.0562e-06
PWY-7242: D-fructuronate degradation	0.000130215	5.00668e-05	5.75544e-05	5.6195e-05	3.81029e-05	4.31296e-05	7.52128e-05	6.99202e-05	4.70109e-05	6.68439e-05	5.41804e-05	5.35903e-05	5.89561e-05	7.7246e-05	6.47307e-05	8.31756e-05	4.73894e-05	8.1365e-05	5.06535e-05	3.57433e-05	4.19095e-05	3.82039e-05	3.5338e-05	5.70189e-05	8.16566e-05	4.19773e-05	4.98743e-05	3.44628e-05	5.16414e-05	4.49124e-05	2.71411e-05	2.32605e-05	2.94496e-05	1.67588e-05	5.23735e-06	1.31669e-05	5.84818e-05	1.41351e-05	3.29731e-05	1.85423e-05	1.2991e-05	1.58336e-05	2.96264e-05	3.55656e-05	4.03226e-05	8.12871e-06	2.41999e-05	2.05255e-05	2.47315e-05
PWY-7245: superpathway NAD/NADP - NADH/NADPH interconversion (yeast)	0	0	0	0	0	0	0	0	0	0	0	0	0	0	0	0	0	0	0	0	0	0	0	0	0	0	0	0	0	0	2.48498e-07	0	0	0	0	0	0	0	0	0	0	0	0	0	0	1.23526e-06	0	2.49075e-07	0
PWY-724: superpathway of L-lysine, L-threonine and L-methionine biosynthesis II	0.000171555	0.000216622	0.00019993	0.000206764	0.000220648	0.000226773	0.000205129	0.000197083	0.000225119	0.000211796	0.00020036	0.000219421	0.00021676	0.000189787	0.000222165	0.000204573	0.00018253	0.000184948	0.000204547	0.000185993	0.000207416	0.000201388	0.000221879	0.000199286	0.000184628	0.000193055	0.000205556	6.39174e-05	5.06462e-05	4.55669e-05	3.00794e-05	3.89134e-05	0.000120563	7.59185e-05	6.68332e-05	7.5051e-05	0.0001324	0.000189138	7.40151e-05	9.87999e-05	9.24473e-05	4.70231e-05	5.47197e-05	8.59273e-05	0.000118226	0.000216836	0.0002079	0.000201577	0.000112824
PWY-7254: TCA cycle VII (acetate-producers)	3.87822e-06	1.85929e-05	1.50324e-05	1.8774e-05	2.1936e-05	1.82495e-05	1.18671e-05	1.04047e-05	1.74965e-05	2.05904e-05	1.86913e-05	2.21765e-05	1.8593e-05	1.35605e-05	1.40656e-05	1.67173e-05	1.66944e-05	9.02573e-06	1.67666e-05	1.69889e-05	1.40712e-05	1.88642e-05	1.56938e-05	1.52997e-05	1.05726e-05	1.48347e-05	1.42094e-05	2.00188e-05	3.23897e-05	2.53067e-05	1.71175e-05	2.77364e-05	1.28814e-05	5.42739e-06	4.34694e-06	5.7193e-06	3.25293e-05	9.46377e-06	1.99667e-05	4.74424e-06	8.87882e-06	9.07023e-06	2.03082e-05	2.40833e-05	2.9005e-05	1.82132e-05	2.08941e-05	1.44662e-05	9.58869e-06
PWY-7268: NAD/NADP-NADH/NADPH cytosolic interconversion (yeast)	0	0	0	0	0	0	0	0	0	0	0	0	0	0	0	0	0	0	0	0	0	0	0	0	0	0	0	0	0	0	1.88216e-07	0	0	0	0	0	0	0	0	0	0	0	0	0	0	1.30011e-06	0	2.67503e-07	0
PWY-7269: NAD/NADP-NADH/NADPH mitochondrial interconversion (yeast)	0	0	0	4.44809e-07	0	0	0	0	0	0	0	0	0	0	0	0	0	0	0	0	0	0	0	0	0	0	0	2.65241e-05	1.95886e-05	1.62974e-05	1.04742e-05	2.80874e-05	2.99087e-06	9.50149e-07	1.41142e-06	1.02009e-06	2.18091e-05	3.49409e-06	1.39164e-05	6.05986e-07	2.93096e-06	3.06446e-06	9.42211e-06	1.15927e-05	1.11273e-05	2.14224e-06	8.83572e-07	4.12565e-07	6.51764e-07
PWY-7279: aerobic respiration II (cytochrome c) (yeast)	6.69033e-08	3.80572e-07	0	2.90846e-06	3.88756e-08	0	0	0	6.28925e-08	0	3.7422e-07	1.03648e-07	5.79392e-08	2.44611e-08	0	0	2.28392e-07	5.42809e-08	0	0	0	8.03244e-08	0	0	0	0	0	2.25758e-05	4.3316e-05	3.32383e-05	2.48654e-05	1.4716e-05	7.55546e-06	4.25632e-06	4.60315e-06	5.89375e-06	1.36526e-05	1.8713e-06	9.06921e-06	2.39305e-06	5.91669e-06	1.24757e-05	6.03109e-06	2.23008e-05	1.31042e-05	1.123e-06	4.48822e-07	7.82382e-07	3.2941e-07
PWY-7282: 4-amino-2-methyl-5-phosphomethylpyrimidine biosynthesis (yeast)	1.04911e-05	6.75359e-06	3.43694e-06	6.10769e-06	4.73705e-06	4.58119e-06	7.8389e-06	5.23231e-06	5.50489e-06	5.68045e-06	1.83146e-06	2.99494e-06	1.01191e-05	5.10882e-06	9.7419e-06	3.59449e-06	2.72084e-06	5.00225e-06	6.25722e-06	4.55088e-06	1.96794e-06	0	5.46091e-06	5.56036e-06	3.14192e-06	2.91939e-06	4.02921e-06	3.30878e-05	4.76248e-05	3.78827e-05	2.45892e-05	1.96908e-05	5.32115e-05	4.20575e-05	3.78966e-05	5.0647e-05	9.08725e-05	1.74064e-05	4.1423e-05	4.464e-06	3.29038e-05	2.12144e-05	4.41141e-05	4.59227e-05	5.90875e-05	8.05893e-05	6.20056e-05	8.40173e-05	1.58066e-05
PWY-7288: fatty acid &beta;-oxidation (peroxisome, yeast)	1.68796e-06	4.48849e-07	3.00201e-07	6.31979e-07	6.12752e-07	3.92199e-07	1.4877e-06	1.90489e-07	2.89069e-07	1.12353e-06	2.05549e-07	3.89101e-07	0	8.69108e-07	2.93269e-07	3.73197e-07	0	5.57578e-07	5.49967e-07	0	0	4.37077e-07	8.02536e-07	1.62188e-06	3.92993e-07	3.11652e-07	0	0	0	0	0	0	4.84965e-07	0	0	0	0	0	0	0	0	0	0	0	0	0	0	0	0
PWY-7294: xylose degradation IV	0	0	0	5.89966e-07	0	0	0	0	0	0	0	0	0	0	0	0	0	0	0	0	0	0	0	0	0	0	0	0	0	0	0	3.69144e-06	2.28646e-06	7.64561e-07	1.22492e-06	7.66631e-07	2.01919e-05	3.50138e-06	1.39953e-05	1.1066e-06	4.04557e-06	4.18437e-06	9.27512e-06	6.31844e-06	6.41956e-06	0	2.08259e-07	0	0
PWY-7312: dTDP-D-&beta;-fucofuranose biosynthesis	9.46552e-07	3.23926e-07	3.997e-07	4.52536e-07	1.95772e-07	4.60394e-07	5.39395e-07	3.55287e-07	0	5.73178e-07	3.60172e-07	2.85289e-07	2.37015e-07	4.61002e-07	6.68646e-07	5.42082e-07	5.78682e-07	6.81615e-07	2.32548e-07	0	0	0	0	0	1.65438e-07	0	0	0	0	0	0	0	0	0	0	0	0	0	0	0	0	0	0	0	0	0	0	2.75997e-07	3.88287e-07
PWY-7315: dTDP-N-acetylthomosamine biosynthesis	4.08241e-05	1.12291e-05	1.39904e-05	1.59581e-05	6.69682e-06	5.78607e-06	2.61305e-05	2.10437e-05	1.26317e-05	1.76137e-05	1.26299e-05	1.1058e-05	9.03306e-06	2.231e-05	1.46093e-05	1.93524e-05	1.12958e-05	3.08222e-05	1.14247e-05	8.5988e-06	1.41123e-05	7.18433e-06	8.58406e-06	1.37395e-05	2.48124e-05	1.65378e-05	1.23566e-05	4.2343e-05	2.73648e-05	2.22927e-05	1.09394e-05	5.89656e-06	2.17476e-05	4.21964e-06	4.38814e-06	5.38773e-06	3.01913e-05	4.58688e-06	1.59944e-05	6.15293e-06	4.44527e-06	4.43899e-06	1.33596e-05	1.68865e-05	1.5855e-05	2.12421e-05	1.39089e-05	1.57969e-05	9.80994e-06
PWY-7316: dTDP-N-acetylviosamine biosynthesis	1.69019e-05	2.93453e-05	3.49824e-05	1.90329e-05	3.18602e-05	2.23147e-05	1.9507e-05	3.02599e-05	2.33636e-05	2.09372e-05	1.92491e-05	2.2665e-05	2.82716e-05	1.94042e-05	1.70802e-05	1.7025e-05	1.9665e-05	1.87376e-05	2.44235e-05	2.02431e-05	2.03734e-05	2.47964e-05	1.83113e-05	1.17229e-05	1.52846e-05	1.63392e-05	1.13026e-05	5.62066e-05	8.28104e-05	6.3923e-05	7.13214e-05	4.80411e-05	9.96477e-06	6.407e-06	1.36462e-05	1.7459e-05	4.49911e-05	2.23409e-05	2.7773e-05	1.27606e-05	1.2601e-05	1.53415e-05	2.16494e-05	3.84922e-05	3.31706e-05	1.71049e-05	2.32472e-05	1.16403e-05	8.55547e-06
PWY-7317: superpathway of dTDP-glucose-derived O-antigen building blocks biosynthesis	2.33052e-06	4.58656e-07	1.498e-06	1.38085e-06	0	2.43066e-07	1.14944e-06	9.17104e-07	1.57954e-06	5.09612e-07	1.42235e-06	4.70049e-07	2.95119e-07	8.7857e-07	1.41627e-06	3.46691e-07	5.88486e-07	7.43109e-07	2.83333e-07	0	0	0	0	0	0	0	0	0	0	0	0	0	0	0	0	0	0	0	0	0	0	0	0	0	0	0	0	0	0
PWY-7323: superpathway of GDP-mannose-derived O-antigen building blocks biosynthesis	9.15938e-05	0.000133496	0.000121563	0.000118609	0.000127973	0.000139108	0.000114876	0.000107727	0.000137454	0.000126756	0.000122263	0.00013942	0.000128921	0.000110349	0.000123464	0.000105868	0.00011736	9.93564e-05	0.00013088	0.000126557	0.000127014	0.000110109	0.000119307	0.000114475	9.26989e-05	0.000109802	0.000108173	1.14917e-05	2.77255e-05	2.12897e-05	1.26665e-05	6.18997e-06	6.7662e-05	4.34962e-05	2.76248e-05	2.89536e-05	7.49592e-05	6.76622e-05	3.15809e-05	4.21122e-05	5.8359e-05	3.00168e-05	3.34262e-05	4.84375e-05	5.85654e-05	0.000100707	0.000107299	9.89654e-05	7.65516e-05
PWY-7328: superpathway of UDP-glucose-derived O-antigen building blocks biosynthesis	1.41193e-05	1.6767e-05	1.31248e-05	1.54967e-05	1.50169e-05	1.19314e-05	1.41695e-05	9.56563e-06	1.38937e-05	1.02602e-05	9.74626e-06	1.02759e-05	1.22074e-05	1.20366e-05	9.85206e-06	8.11022e-06	1.23262e-05	1.16919e-05	9.04396e-06	9.9263e-06	1.24302e-05	1.38845e-05	1.58585e-05	1.20534e-05	9.83766e-06	1.1263e-05	6.65797e-06	1.48702e-05	0	0	1.83476e-06	0	1.15819e-05	7.31681e-06	3.95751e-06	2.06852e-06	2.32846e-05	5.33017e-06	1.66772e-05	9.87273e-07	3.56102e-06	4.62672e-06	1.00704e-05	1.44589e-05	1.12957e-05	1.46102e-05	1.88084e-05	5.45501e-06	5.55438e-06
PWY-7332: superpathway of UDP-N-acetylglucosamine-derived O-antigen building blocks biosynthesis	7.60845e-06	1.53187e-06	2.09763e-06	3.68274e-06	1.91298e-06	1.54779e-06	2.03173e-06	4.32636e-06	4.977e-06	2.98047e-06	1.74827e-06	1.71597e-06	1.98069e-06	4.02836e-06	3.86894e-06	3.02051e-06	2.1269e-06	5.00279e-06	2.23125e-06	1.58049e-06	3.07303e-06	3.24014e-06	2.14375e-06	3.52051e-06	3.90391e-06	2.3549e-06	4.30581e-06	0	0	0	0	0	0	0	0	0	0	0	0	0	0	0	0	0	0	0	0	0	0
PWY-7337: 10-cis-heptadecenoyl-CoA degradation (yeast)	0	0	0	0	0	0	0	0	0	0	0	0	0	0	0	0	0	0	0	0	0	0	0	0	0	0	0	0	0	0	0	0	0	0	0	0	0	0	0	0	0	0	0	0	0	0	0	0	0
PWY-7338: 10-trans-heptadecenoyl-CoA degradation (reductase-dependent, yeast)	0	0	0	0	0	0	0	0	0	0	0	0	0	0	0	0	0	0	0	0	0	0	0	0	0	0	0	0	0	0	0	0	0	0	0	0	0	0	0	0	0	0	0	0	0	0	0	0	0
PWY-7342: superpathway of nicotine biosynthesis	0	2.22583e-07	0	5.39387e-07	0	0	0	9.28431e-07	0	5.47732e-07	3.85155e-07	0	0	6.53098e-07	0	7.0624e-07	0	8.96939e-07	3.04873e-07	5.49547e-07	1.24086e-06	1.24561e-06	0	0	0	0	0	0	0	0	0	0	0	0	0	0	0	0	0	0	0	0	0	0	0	0	0	0	0
PWY-7345: superpathway of anaerobic sucrose degradation	0	0	0	9.82905e-06	0	0	0	0	0	0	0	0	0	0	6.71806e-06	0	0	0	0	0	0	0	0	0	0	0	0	2.37038e-05	3.16991e-05	2.10705e-05	1.80673e-05	2.31603e-05	2.54116e-05	1.74954e-05	1.35955e-05	9.76096e-06	7.19608e-05	2.93448e-05	5.03199e-05	1.03535e-05	2.79902e-05	2.58089e-05	3.99812e-05	4.78096e-05	5.96979e-05	2.51875e-05	1.65117e-05	3.3494e-06	7.97399e-06
PWY-7347: sucrose biosynthesis III	0	0	0	2.30705e-07	0	0	0	0	0	0	0	0	0	0	0	0	0	0	0	0	0	0	0	0	0	0	0	0	0	0	0	0	3.12146e-06	0	0	0	0	0	0	6.95504e-07	0	0	0	0	1.77447e-06	0	0	7.77538e-07	7.95714e-07
PWY-7357: thiamin formation from pyrithiamine and oxythiamine (yeast)	0.000153117	7.52561e-05	4.92558e-05	7.97781e-05	6.30702e-05	8.09922e-05	0.000107455	0.000100802	7.95949e-05	0.000128475	8.49957e-05	6.83628e-05	6.1624e-05	0.000130645	0.000133227	0.000103173	7.52358e-05	0.000103533	6.51952e-05	4.69263e-05	8.36325e-05	8.38683e-05	6.29869e-05	9.98756e-05	9.1547e-05	8.09239e-05	9.16253e-05	1.81905e-05	4.04845e-05	3.35906e-05	2.08446e-05	1.12445e-05	9.74787e-05	5.9735e-05	4.01423e-05	4.83206e-05	7.86022e-05	3.89832e-05	4.09412e-05	4.58077e-05	4.45599e-05	2.52146e-05	3.71897e-05	4.4818e-05	5.58043e-05	0.000124816	9.54136e-05	0.0001282	7.42971e-05
PWY-7371: 1,4-dihydroxy-6-naphthoate biosynthesis II	1.18291e-06	1.05807e-05	1.0573e-05	9.76981e-07	1.65186e-05	2.83832e-05	1.55049e-05	1.44094e-05	1.11246e-05	1.27351e-05	1.07938e-05	1.92374e-05	1.30601e-05	7.08306e-06	1.81508e-05	3.57737e-06	1.17685e-05	8.7122e-06	1.84117e-05	1.69216e-05	1.97359e-05	7.96335e-06	1.10789e-05	8.66998e-06	5.24271e-06	1.37883e-05	5.80132e-06	0	0	0	0	0	3.57901e-06	0	7.15654e-06	1.49906e-05	6.03778e-06	6.19618e-06	0	6.12309e-06	1.74184e-05	1.47836e-05	1.08842e-05	1.18717e-06	1.07152e-05	5.7319e-06	3.34935e-06	2.26095e-05	3.95126e-05
PWY-7373: superpathway of demethylmenaquinol-6 biosynthesis II	1.90738e-07	2.15435e-07	0	0	0	0	0	0	0	0	0	0	0	0	0	0	0	0	0	0	0	0	0	0	0	0	0	0	0	0	0	0	0	0	0	0	0	0	0	0	0	0	0	0	0	0	0	0	0
PWY-7383: anaerobic energy metabolism (invertebrates, cytosol)	5.62751e-05	4.00649e-05	3.74854e-05	2.9857e-05	4.17834e-05	8.21143e-05	8.09648e-05	6.79582e-05	5.0121e-05	4.7976e-05	5.46604e-05	6.66221e-05	6.8413e-05	3.36285e-05	6.77414e-05	0.000109922	3.43563e-05	5.69126e-05	3.8272e-05	3.53192e-05	2.69609e-05	3.29387e-05	3.1506e-05	4.63052e-05	9.07282e-05	6.84987e-05	0.000105672	0	0	0	0	0	7.04195e-05	6.40983e-05	2.78085e-05	5.51161e-05	6.12967e-06	1.03042e-06	0	1.59754e-05	2.06669e-05	5.88905e-06	8.86465e-06	2.45546e-05	4.54183e-05	9.09029e-05	8.98368e-05	8.16142e-05	4.10656e-05
PWY-7384: anaerobic energy metabolism (invertebrates, mitochondrial)	4.23439e-06	9.13574e-06	9.07963e-06	9.41167e-06	1.10077e-05	1.72749e-05	1.16097e-05	1.00362e-05	1.66431e-05	1.50173e-05	1.54649e-05	1.06844e-05	1.69106e-05	1.22641e-05	1.38763e-05	1.07194e-05	3.70669e-06	8.56101e-06	8.90242e-06	7.18474e-06	1.5217e-05	8.91143e-06	1.02504e-05	1.43778e-05	1.07237e-05	1.40757e-05	1.38224e-05	0	0	0	0	0	9.84816e-06	8.63393e-06	3.25223e-06	4.75484e-06	1.7053e-05	1.31212e-05	3.76093e-06	6.45281e-06	3.98505e-06	5.65451e-06	2.80807e-06	9.13818e-06	9.66152e-06	9.93717e-06	1.36469e-05	1.36827e-05	8.64022e-06
PWY-7385: 1,3-propanediol biosynthesis (engineered)	8.01477e-08	0	0	7.54642e-07	5.61962e-08	2.39558e-07	1.01719e-07	2.57528e-07	2.29293e-07	3.97839e-07	1.1632e-07	3.56678e-08	4.44114e-07	2.59778e-07	3.99115e-08	3.73699e-08	6.49074e-08	4.83854e-07	3.98472e-07	2.53189e-07	3.05614e-07	5.28284e-07	8.07033e-07	2.46485e-07	0	2.0956e-07	1.65721e-06	3.27415e-07	1.6724e-07	5.72369e-07	0	0	0	0	0	0	0	1.12925e-07	0	5.93687e-08	4.15116e-07	0	0	6.10753e-08	1.37067e-07	1.55705e-06	2.40833e-07	3.93001e-07	1.05256e-06
PWY-7388: octanoyl-[acyl-carrier protein] biosynthesis (mitochondria, yeast)	0.000129615	0.000203357	0.000206957	0.000215847	0.000227612	0.000241514	0.000193528	0.000199166	0.000228154	0.000204274	0.000217061	0.000209674	0.000236506	0.00019625	0.000200502	0.000181992	0.000209859	0.000172704	0.000216401	0.000205012	0.000247249	0.00019219	0.000201735	0.000216425	0.000170945	0.000195019	0.000246787	7.4481e-05	7.6887e-05	6.23453e-05	4.15984e-05	7.95998e-05	0.00012947	0.000111073	7.25545e-05	8.33406e-05	0.000144352	0.000202401	8.22325e-05	0.000100735	0.000113381	6.20246e-05	7.89073e-05	0.000108401	0.000148148	0.000163928	0.000133416	0.000166615	0.000155314
PWY-7389: superpathway of anaerobic energy metabolism (invertebrates)	6.74987e-06	1.11831e-05	1.16413e-05	1.17875e-05	7.26407e-06	1.36339e-05	1.47158e-05	1.3621e-05	1.63247e-05	1.74391e-05	1.89127e-05	1.21505e-05	1.28272e-05	1.57918e-05	1.74614e-05	1.34471e-05	5.38254e-06	1.11019e-05	1.05775e-05	8.19542e-06	1.52238e-05	9.88283e-06	9.07795e-06	1.05984e-05	1.4159e-05	1.70378e-05	1.81382e-05	0	0	0	0	0	1.50236e-05	1.18403e-05	5.14542e-06	7.1506e-06	9.13214e-06	2.1442e-06	0	8.34831e-06	6.0045e-06	5.55218e-06	3.92561e-06	1.23757e-05	1.43779e-05	1.28011e-05	1.71006e-05	1.736e-05	1.20825e-05
PWY-7391: isoprene biosynthesis II (engineered)	0	0	9.34777e-08	0	0	0	0	0	0	3.27488e-07	0	0	0	0	0	0	0	0	0	0	0	7.71618e-07	0	0	0	1.37012e-07	0	0	0	0	0	0	0	0	0	0	0	0	0	0	0	0	0	0	0	0	0	0	0
PWY-7392: taxadiene biosynthesis (engineered)	3.54038e-05	1.82359e-05	1.62275e-05	2.46895e-05	1.46971e-05	1.69737e-05	2.90638e-05	2.47758e-05	2.2879e-05	2.36811e-05	1.78994e-05	1.60918e-05	2.03051e-05	2.74529e-05	3.01415e-05	2.47548e-05	1.75337e-05	2.72883e-05	1.8463e-05	1.0703e-05	1.48011e-05	1.50109e-05	1.31031e-05	1.29164e-05	1.91572e-05	1.67169e-05	1.30233e-05	5.58534e-06	2.00128e-05	1.25861e-05	8.84764e-06	4.99443e-06	1.18327e-05	8.48459e-06	5.87447e-06	5.29793e-06	1.72334e-05	8.42418e-06	1.15755e-05	6.68009e-06	9.09041e-06	8.64309e-06	1.36091e-05	1.25945e-05	1.91601e-05	1.46587e-05	7.11582e-06	1.33873e-05	1.41143e-05
PWY-7400: L-arginine biosynthesis IV (archaebacteria)	0.00026746	0.000173369	0.00015592	0.000192239	0.000159874	0.000168095	0.000228101	0.00017888	0.000180593	0.000221193	0.000184112	0.000194832	0.000168909	0.000186464	0.00020266	0.000191535	0.0001466	0.000215359	0.000174663	0.000167449	0.000145973	0.000177537	0.000162971	0.000157178	0.000215242	0.000150105	0.000157962	7.52488e-05	5.0667e-05	4.43288e-05	3.33113e-05	1.84646e-05	0.00019007	0.000104973	6.4229e-05	7.09586e-05	0.000138389	0.000107305	9.12077e-05	9.74113e-05	8.86401e-05	7.09123e-05	7.80922e-05	0.000103863	0.000128534	0.000151339	0.000140009	0.000155864	0.000107978
PWY-7401: crotonate fermentation (to acetate and cyclohexane carboxylate)	0	0	0	0	0	0	0	0	0	0	0	0	0	0	0	0	0	0	0	0	0	0	0	0	0	0	0	0	0	0	0	0	0	0	0	0	0	0	0	0	0	0	0	0	0	0	0	0	0
PWY-7409: phospholipid remodeling (phosphatidylethanolamine, yeast)	0	0	0	1.1429e-06	0	0	0	0	0	0	0	0	0	0	1.04017e-07	0	0	0	0	0	0	0	0	0	0	0	0	2.45649e-06	2.37925e-05	2.06254e-05	1.17061e-05	1.31762e-05	2.83572e-06	1.2812e-06	1.45526e-06	1.36577e-06	2.50564e-05	3.37389e-06	1.41024e-05	9.8073e-07	1.92613e-06	3.07792e-06	1.10399e-05	1.37824e-05	1.31369e-05	2.44349e-06	1.4729e-06	2.72102e-07	9.16701e-07
PWY-7446: sulfoglycolysis	0	0	0	4.371e-07	0	0	0	0	0	0	0	0	0	0	0	0	0	0	0	0	0	0	0	0	0	0	0	3.28252e-07	1.51221e-05	1.23013e-05	6.47128e-06	2.50942e-06	1.47719e-06	6.43108e-07	8.25659e-07	8.24723e-07	1.50002e-05	2.06613e-06	9.214e-06	4.7953e-07	1.95316e-06	2.62432e-06	6.1885e-06	8.56551e-06	7.30402e-06	0	0	0	1.38346e-07
PWY-7456: mannan degradation	5.78014e-05	0.000106878	7.40149e-05	9.71249e-05	8.88206e-05	0.00012132	0.000106829	6.88926e-05	0.0001082	9.13509e-05	8.58436e-05	9.41579e-05	0.000101555	7.939e-05	0.000100093	7.39019e-05	9.21226e-05	8.19215e-05	0.00010389	7.46809e-05	9.34801e-05	8.49479e-05	9.32204e-05	8.43087e-05	7.96953e-05	8.56574e-05	8.41097e-05	0	0	0	0	0	5.8458e-05	4.67121e-05	2.83921e-05	3.3653e-05	4.21503e-05	8.68063e-05	1.35391e-05	4.32551e-05	6.65279e-05	3.53875e-05	2.73512e-05	2.76368e-05	4.93793e-05	8.05615e-05	8.84484e-05	0.000100712	8.44606e-05
PWY-7527: L-methionine salvage cycle III	0	0	0	0	0	0	0	0	0	0	0	0	0	0	0	0	0	0	0	0	0	0	0	0	0	0	0	0	0	0	0	0	0	0	0	0	0	0	0	0	0	0	0	0	0	0	0	0	0
PWY-7539: 6-hydroxymethyl-dihydropterin diphosphate biosynthesis III (Chlamydia)	5.37152e-05	7.28376e-05	7.71023e-05	6.94869e-05	9.13244e-05	9.1583e-05	8.49689e-05	6.9143e-05	9.23392e-05	8.74891e-05	8.52031e-05	0.000103552	8.02823e-05	6.16634e-05	8.15917e-05	8.85367e-05	6.50506e-05	7.41038e-05	8.03258e-05	0.000100424	0.00010006	8.99047e-05	7.33277e-05	6.61124e-05	6.65224e-05	9.03447e-05	7.93203e-05	9.14878e-06	3.91843e-05	3.545e-05	2.1589e-05	1.55834e-05	3.82535e-05	2.44485e-05	6.40653e-06	1.80974e-05	7.05431e-05	1.46747e-05	3.79506e-05	2.0893e-05	1.64029e-05	1.623e-05	3.10732e-05	4.80225e-05	4.82154e-05	2.48099e-05	3.57615e-05	4.4943e-05	3.67264e-05
PWY-7560: methylerythritol phosphate pathway II	0.000169191	0.000184635	0.000186011	0.000158369	0.000219026	0.00022001	0.000206589	0.000184674	0.000226943	0.000194936	0.000182585	0.000209469	0.000209985	0.000175642	0.000213676	0.000186211	0.000179391	0.000158818	0.000190207	0.00023003	0.000258012	0.000187849	0.000208916	0.000213246	0.000198681	0.000208	0.000262251	3.89168e-05	3.92867e-05	3.25355e-05	2.09682e-05	1.89279e-05	0.000142087	8.63102e-05	5.49794e-05	7.53552e-05	0.000145535	0.000133037	6.29793e-05	0.000116666	0.000137559	8.39056e-05	7.8279e-05	0.000100444	0.000124565	0.000180551	0.000181144	0.000184368	0.000162942
PWY-7616: methanol oxidation to carbon dioxide	4.84661e-07	7.98823e-07	7.83669e-07	1.49706e-06	4.11226e-07	2.59938e-07	9.32654e-08	4.82241e-07	5.42994e-07	9.95607e-07	5.23499e-07	1.31604e-06	5.22167e-07	4.65326e-07	8.70429e-07	5.60676e-07	1.99911e-07	6.11286e-07	4.6723e-07	0	0	0	0	0	3.3717e-08	0	0	0	0	0	0	0	0	0	0	0	0	0	0	0	0	0	0	0	0	0	0	0	0
PWY-7644: heparin degradation	5.47614e-07	2.4321e-06	3.02733e-06	2.82731e-06	4.60281e-06	2.8481e-06	2.78359e-06	2.46914e-06	4.44677e-06	2.57575e-06	4.39269e-06	2.43851e-06	3.15234e-06	1.8776e-06	2.4066e-06	2.18173e-06	2.13211e-06	1.41454e-06	2.51174e-06	1.93032e-06	2.45443e-06	3.08049e-06	1.87494e-06	2.46806e-06	1.08969e-06	1.3441e-06	2.47663e-06	0	0	0	0	0	0	0	3.2638e-06	4.82532e-06	4.08255e-06	1.5751e-06	4.80755e-07	5.28411e-06	9.35599e-06	3.70282e-06	3.13263e-06	2.86857e-06	2.60794e-06	4.21859e-06	3.25183e-06	3.17519e-06	2.65179e-06
PWY-7663: gondoate biosynthesis (anaerobic)	0.000156483	0.000238857	0.000253741	0.000245523	0.000295014	0.000282084	0.000231334	0.000239888	0.000272613	0.000227962	0.000279583	0.000279619	0.00027642	0.000199513	0.000246301	0.000194526	0.000221736	0.000173013	0.000255433	0.000281806	0.000299715	0.000284045	0.000264505	0.000242689	0.000174324	0.000233454	0.000278273	7.45101e-05	0.000101962	9.05794e-05	4.58878e-05	7.54665e-05	0.000165649	0.000129939	9.75947e-05	0.000101534	0.000234376	0.000246632	0.000125154	0.000126196	0.000168303	0.000103839	0.000101041	0.000146781	0.000189617	0.000319883	0.000324509	0.000260635	0.000181384
PWY-7664: oleate biosynthesis IV (anaerobic)	0.000130073	0.000228074	0.000246866	0.000193226	0.00024574	0.000265157	0.000198808	0.000213081	0.000247335	0.000213212	0.000226536	0.000257917	0.000263058	0.00019435	0.000210877	0.000191893	0.000216716	0.000167535	0.000237734	0.000279572	0.000275423	0.000218719	0.000253932	0.000235943	0.000170063	0.000219167	0.000257238	6.9772e-05	6.73779e-05	5.54326e-05	3.34536e-05	4.96612e-05	0.00014529	0.000112801	8.34123e-05	0.000100511	0.00015222	0.000220979	8.79954e-05	0.000105833	0.000139425	8.97584e-05	8.38491e-05	0.000117663	0.000153931	0.000252465	0.000225753	0.00024776	0.000169898
PWY-821: superpathway of sulfur amino acid biosynthesis (Saccharomyces cerevisiae)	3.18504e-06	7.58637e-07	1.28898e-06	3.72085e-06	7.83454e-07	1.02818e-06	4.61947e-07	1.22721e-06	4.41734e-07	4.43014e-07	7.9514e-07	0	1.86892e-06	2.31641e-06	2.34884e-06	7.27357e-07	1.97461e-07	2.49213e-06	7.92283e-07	0	0	0	0	0	0	7.09584e-07	0	8.10067e-06	2.67522e-06	2.25207e-06	1.03263e-06	2.88991e-06	9.33929e-06	5.00547e-06	3.77939e-06	3.85986e-06	5.31109e-05	1.1822e-05	3.55571e-05	3.75757e-06	1.03817e-05	1.45142e-05	2.95831e-05	3.69609e-05	3.4376e-05	8.41368e-06	6.11711e-06	3.94856e-06	3.34409e-06
PWY-822: fructan biosynthesis	0	0	8.22343e-08	2.82042e-07	0	0	0	0	0	0	0	0	3.85069e-07	2.09008e-07	0	0	0	0	0	0	0	0	0	0	0	0	0	0	0	0	0	0	0	0	0	0	0	0	0	0	0	0	0	0	0	0	0	0	0
PWY-841: superpathway of purine nucleotides de novo biosynthesis I	9.92514e-05	0.000270247	0.00025758	0.000252924	0.000268499	0.000293483	0.000201009	0.000213528	0.000264552	0.000252792	0.000258282	0.000318909	0.000273342	0.000218198	0.000237585	0.000218471	0.0002445	0.000169256	0.00027652	0.000308639	0.000272535	0.000254214	0.00029489	0.000240817	0.00018367	0.000250987	0.000244906	3.65506e-05	3.10259e-05	2.45801e-05	1.76808e-05	1.73507e-05	0.000141093	0.000131059	8.1516e-05	9.7876e-05	0.000178877	0.000190954	7.71086e-05	9.64126e-05	0.000151456	9.99738e-05	8.95284e-05	0.000105867	0.000152799	0.000264133	0.000270496	0.000265487	0.000179789
PWY-922: mevalonate pathway I	0	0	1.4593e-07	5.45263e-07	0	0	0	0	1.37076e-07	8.25635e-07	0	2.41502e-07	1.12282e-06	3.49469e-07	4.9545e-07	0	0	9.31525e-07	1.22785e-07	0	0	9.76789e-07	6.08785e-07	0	0	2.4368e-07	0	6.32981e-07	3.10694e-07	2.62824e-07	0	0	0	0	0	0	0	0	0	1.639e-07	8.33613e-07	0	0	0	0	1.50856e-06	4.64508e-07	1.34294e-06	1.63187e-06
PWY0-1061: superpathway of L-alanine biosynthesis	3.9195e-05	1.2242e-05	1.54576e-05	1.56783e-05	4.79655e-06	1.02154e-05	1.65936e-05	2.04521e-05	1.44566e-05	1.76609e-05	2.18894e-05	1.01428e-05	9.51489e-06	2.61042e-05	2.06325e-05	1.38407e-05	1.11561e-05	1.37099e-05	1.05806e-05	7.14099e-06	1.47913e-05	8.47789e-06	6.91194e-06	7.94658e-06	1.79342e-05	1.74693e-05	2.27326e-05	9.43058e-05	6.87821e-05	6.47996e-05	3.69872e-05	7.08609e-05	5.73062e-05	1.8198e-05	3.29695e-05	1.81825e-05	8.79054e-05	2.40423e-05	6.40828e-05	1.50967e-05	2.54201e-05	2.84021e-05	4.21703e-05	5.14997e-05	5.70374e-05	1.44529e-05	1.84491e-05	1.99494e-05	2.44538e-05
PWY0-1241: ADP-L-glycero-&beta;-D-manno-heptose biosynthesis	1.79437e-06	4.46352e-07	1.24735e-06	1.12581e-06	9.33794e-07	5.90851e-07	3.93233e-06	1.60577e-06	1.30927e-06	3.49119e-07	6.09064e-07	4.53275e-07	4.16202e-07	8.49796e-07	1.35763e-06	1.71133e-06	3.06763e-07	2.14747e-06	1.10354e-06	0	2.07106e-06	1.5899e-07	9.50901e-08	0	4.91473e-07	9.75182e-07	1.65761e-07	7.709e-06	1.16348e-05	1.06113e-05	6.18772e-06	1.18305e-05	5.10139e-06	3.57212e-06	3.21801e-06	3.92314e-06	1.24097e-05	3.38599e-06	8.13828e-06	1.8217e-06	3.10884e-06	3.01644e-06	6.09237e-06	7.28032e-06	8.06623e-06	7.21939e-06	3.58433e-06	5.85804e-06	1.76836e-06
PWY0-1261: anhydromuropeptides recycling	5.45318e-05	2.84516e-05	2.73574e-05	3.08839e-05	5.82035e-05	6.15196e-05	6.06729e-05	5.07932e-05	5.37143e-05	4.06911e-05	2.64014e-05	2.23214e-05	6.26689e-05	4.68521e-05	6.39048e-05	4.07211e-05	3.18888e-05	4.04922e-05	2.13927e-05	2.83713e-05	5.91755e-05	3.409e-05	3.75523e-05	4.17488e-05	3.00932e-05	4.73461e-05	7.2446e-05	5.90955e-05	5.25967e-05	3.98691e-05	2.72027e-05	4.84795e-05	3.30474e-05	3.40484e-05	3.25345e-05	3.36554e-05	5.69641e-05	6.98024e-05	4.33774e-05	2.25013e-05	3.08199e-05	2.49546e-05	3.354e-05	4.09965e-05	6.92027e-05	2.39194e-05	2.26455e-05	4.35441e-05	5.32539e-05
PWY0-1277: 3-phenylpropanoate and 3-(3-hydroxyphenyl)propanoate degradation	0	0	0	0	0	0	0	0	0	0	0	0	0	0	0	0	0	0	0	0	0	0	0	0	0	0	0	0	0	0	0	0	0	0	0	0	0	0	0	0	0	0	0	0	0	0	0	0	0
PWY0-1296: purine ribonucleosides degradation	0.000279169	0.000130582	0.000138379	0.000142093	0.000133166	0.000151803	0.00023682	0.000195743	0.000176443	0.000152732	0.000132068	0.000114564	0.000143474	0.000195973	0.000214439	0.000173395	0.000145893	0.000217323	0.000127038	0.000107298	0.000160467	0.000106236	9.76855e-05	0.000153082	0.000198011	0.000145405	0.000166452	2.57562e-05	6.71843e-05	4.45739e-05	3.83256e-05	2.32461e-05	0.000120236	4.14986e-05	2.10334e-05	2.82584e-05	7.04879e-05	9.88413e-05	3.83397e-05	6.4244e-05	3.43817e-05	1.09019e-05	4.07819e-05	4.75241e-05	7.8009e-05	3.99889e-05	5.07126e-05	7.34727e-05	0.000116983
PWY0-1297: superpathway of purine deoxyribonucleosides degradation	0.000145782	7.49633e-05	7.51313e-05	6.79158e-05	8.14338e-05	0.000102134	0.000134556	0.000128567	0.000111294	9.42402e-05	8.39049e-05	7.95692e-05	0.000103472	0.000104779	0.000134488	0.000121838	9.27831e-05	0.000106821	7.61412e-05	8.0495e-05	0.000105896	6.55195e-05	7.37375e-05	0.00010261	0.000115822	9.55156e-05	0.000147043	3.11108e-05	5.72228e-05	4.21198e-05	3.42196e-05	2.96657e-05	9.18149e-05	3.75205e-05	1.48681e-05	2.64115e-05	6.21291e-05	7.68737e-05	3.39391e-05	4.22762e-05	1.91806e-05	9.3993e-06	3.18916e-05	4.04841e-05	5.70156e-05	3.44411e-05	4.86681e-05	5.13461e-05	7.77127e-05
PWY0-1298: superpathway of pyrimidine deoxyribonucleosides degradation	8.04294e-05	4.15403e-05	4.07806e-05	4.21341e-05	3.33651e-05	4.48354e-05	8.11043e-05	6.36889e-05	5.60123e-05	4.36713e-05	3.68897e-05	3.62874e-05	4.51144e-05	5.47176e-05	6.25419e-05	5.58384e-05	5.165e-05	6.81838e-05	4.39443e-05	3.30949e-05	4.84965e-05	2.24916e-05	3.41843e-05	3.767e-05	5.5629e-05	4.09062e-05	5.98689e-05	2.69451e-05	3.93893e-05	2.91477e-05	2.58573e-05	1.95765e-05	2.80677e-05	1.43846e-05	6.76312e-06	8.97726e-06	3.90211e-05	1.42027e-05	1.89073e-05	1.28429e-05	1.03921e-05	4.77896e-06	1.70367e-05	2.82518e-05	3.90822e-05	1.41857e-05	1.0498e-05	1.91859e-05	3.80054e-05
PWY0-1319: CDP-diacylglycerol biosynthesis II	0.000220574	0.000264038	0.00026252	0.000260689	0.000294435	0.000297166	0.000283761	0.000247034	0.000314214	0.000266169	0.000269335	0.000303422	0.000292928	0.000238741	0.000270958	0.000257577	0.00026057	0.000212977	0.000275073	0.000355525	0.00034011	0.000298084	0.000317721	0.000293794	0.000251569	0.000297276	0.000306193	6.53529e-05	6.27589e-05	5.67217e-05	3.50285e-05	3.45812e-05	0.000146187	9.21768e-05	7.27559e-05	6.55629e-05	0.000163019	0.000178409	7.73023e-05	0.000108975	0.000119487	7.64524e-05	8.22738e-05	0.000106014	0.000128495	0.000232369	0.000228663	0.000233594	0.000180571
PWY0-1338: polymyxin resistance	0	0	0	2.10968e-07	0	0	0	0	0	0	0	0	0	0	0	0	0	0	0	0	0	0	0	0	0	0	0	1.30376e-05	8.70588e-06	7.99983e-06	4.59707e-06	6.12539e-06	8.84743e-07	5.05297e-07	4.95454e-07	3.76859e-07	8.09767e-06	1.16521e-06	5.64259e-06	1.77667e-07	8.42544e-07	1.12061e-06	3.24581e-06	4.37726e-06	3.74545e-06	1.30145e-06	6.64956e-07	2.55378e-07	3.61831e-07
PWY0-1415: superpathway of heme biosynthesis from uroporphyrinogen-III	5.77039e-07	1.30365e-06	1.0666e-06	2.48852e-06	1.15034e-06	1.82707e-06	8.88909e-07	9.81888e-07	1.78068e-06	1.2577e-06	1.44532e-06	1.01957e-06	1.42522e-06	1.24198e-06	1.322e-06	0	3.92027e-07	7.85788e-07	1.22366e-06	3.9068e-07	1.14505e-06	3.3207e-07	9.29739e-07	0	1.70952e-07	3.26436e-07	7.84911e-07	4.35271e-06	3.13577e-05	2.68717e-05	1.46904e-05	9.38719e-06	2.89392e-06	3.6628e-06	5.50618e-06	4.77257e-06	3.19968e-05	6.527e-06	2.07122e-05	2.56208e-06	4.26603e-06	6.25102e-06	1.45905e-05	1.93508e-05	1.62583e-05	2.27997e-06	3.6409e-06	3.17066e-06	2.51148e-06
PWY0-1479: tRNA processing	2.02103e-05	4.08716e-05	4.15532e-05	3.49255e-05	5.51272e-05	5.72367e-05	3.99641e-05	4.59744e-05	4.92441e-05	4.3353e-05	3.59285e-05	3.71872e-05	5.10157e-05	4.11707e-05	4.74375e-05	4.33303e-05	3.27406e-05	3.41909e-05	3.78032e-05	3.53039e-05	5.22279e-05	3.39715e-05	4.04669e-05	4.37049e-05	2.8549e-05	3.86228e-05	4.93181e-05	1.23072e-05	2.38998e-05	1.45943e-05	1.43171e-05	7.75768e-06	3.30427e-05	3.78284e-05	2.79208e-05	2.55195e-05	4.41414e-05	6.69273e-05	2.60336e-05	1.9524e-05	3.50418e-05	2.46778e-05	2.75565e-05	3.192e-05	4.4114e-05	4.4698e-05	4.47296e-05	5.25482e-05	3.46911e-05
PWY0-1533: methylphosphonate degradation I	0	0	0	3.5291e-07	0	0	0	0	0	0	0	0	0	0	0	0	0	0	0	0	0	0	0	0	0	0	0	3.10314e-06	1.35425e-05	1.09511e-05	5.56333e-06	1.24353e-05	1.37888e-06	7.95916e-07	8.6048e-07	6.7545e-07	1.27018e-05	1.88833e-06	7.93057e-06	3.06985e-07	1.45747e-06	2.07054e-06	5.95103e-06	7.20013e-06	6.24292e-06	7.90481e-07	5.27109e-07	9.05385e-08	3.37338e-07
PWY0-1586: peptidoglycan maturation (meso-diaminopimelate containing)	0.000135044	0.000110655	0.000106858	0.00010673	8.99709e-05	0.000132749	0.0001563	0.000136331	0.0001432	0.000122116	0.000103523	0.000108655	0.000119797	0.000124845	0.000154443	0.000130766	0.000119155	0.000133943	0.000112162	9.8638e-05	0.000104208	7.44995e-05	7.97195e-05	9.55637e-05	0.00011209	9.3651e-05	0.000113901	9.92768e-05	0.000198406	0.000170616	9.40368e-05	0.000158983	9.43701e-05	4.2629e-05	3.53489e-05	4.10494e-05	0.000187767	4.47428e-05	0.000122809	4.74075e-05	6.18347e-05	4.83933e-05	9.91281e-05	0.000117296	0.000118291	5.07008e-05	4.87169e-05	7.39121e-05	6.66105e-05
PWY0-162: superpathway of pyrimidine ribonucleotides de novo biosynthesis	0.000105117	0.000240269	0.000279507	0.000156311	0.000154569	0.000265391	0.000182909	0.000233342	0.000249992	0.000178884	0.000174719	0.000256809	0.000208509	0.000188452	0.000220246	0.000163325	0.000193749	0.000177072	0.000246693	0.00025653	0.000245065	0.000119181	0.000203656	0.000214554	0.000158698	0.000181266	0.000183368	2.72646e-05	3.06009e-05	2.69007e-05	1.78941e-05	2.13181e-05	0.000173234	0.00015859	8.01117e-05	0.000119337	0.00010632	9.02676e-05	4.71184e-05	0.000112122	0.000192401	0.000120268	9.37179e-05	8.99639e-05	0.000127623	0.000251674	0.000232679	0.000253974	0.000156378
PWY0-166: superpathway of pyrimidine deoxyribonucleotides de novo biosynthesis (E. coli)	8.54656e-05	0.000249191	0.0002354	0.000222124	0.000249818	0.000279222	0.000187242	0.000191449	0.000244308	0.000225219	0.000233434	0.000276651	0.000259647	0.000194281	0.000220326	0.000218035	0.000227758	0.000148285	0.000258199	0.00027927	0.000270844	0.000207188	0.00026977	0.000234942	0.000166489	0.000250519	0.000253866	2.5835e-05	3.06693e-05	2.54902e-05	1.61151e-05	1.08919e-05	0.000132065	0.000135908	8.27745e-05	9.59861e-05	0.000166704	0.000171119	8.31423e-05	9.80194e-05	0.000168246	0.000110759	9.67445e-05	0.000109852	0.000154644	0.000243167	0.000249251	0.000253629	0.000199726
PWY0-321: phenylacetate degradation I (aerobic)	0	0	0	0	0	0	0	0	0	0	0	0	0	0	0	0	0	0	0	0	0	0	0	0	0	0	0	2.12441e-06	0	0	0	0	0	0	0	0	0	0	0	0	0	0	0	0	0	0	0	0	0
PWY0-41: allantoin degradation IV (anaerobic)	7.64365e-07	2.8992e-07	1.19849e-07	5.42782e-07	2.13318e-07	3.63682e-07	2.87443e-07	3.09317e-07	3.61085e-07	1.21039e-06	3.46815e-07	3.74082e-07	2.39987e-07	1.2927e-07	3.16085e-07	2.04399e-07	1.59998e-07	4.31382e-07	1.74268e-07	0	1.58937e-07	4.14813e-07	2.2715e-07	2.94237e-07	4.84469e-07	3.04798e-07	1.33913e-07	0	0	0	0	0	3.24099e-07	0	0	0	0	0	0	8.02128e-07	0	0	0	4.27931e-07	1.90272e-07	0	0	5.59728e-07	0
PWY0-42: 2-methylcitrate cycle I	0	0	0	7.09694e-07	0	0	0	0	0	0	0	0	0	1.43673e-07	1.67884e-07	0	0	0	0	0	0	0	0	0	0	0	0	0	2.18591e-05	1.63093e-05	9.91332e-06	4.84762e-06	2.04263e-06	1.30261e-06	1.65157e-06	1.19631e-06	1.64558e-05	2.37538e-06	1.15461e-05	5.2807e-07	2.03505e-06	3.49674e-06	8.81534e-06	9.23631e-06	9.74045e-06	0	2.96581e-07	5.86412e-07	5.79119e-07
PWY0-781: aspartate superpathway	3.61797e-05	3.65078e-05	3.84885e-05	3.70134e-05	3.49754e-05	5.04635e-05	3.68659e-05	3.80282e-05	3.79681e-05	3.91898e-05	3.77676e-05	4.89506e-05	3.71199e-05	4.0908e-05	4.07575e-05	4.52644e-05	3.21444e-05	4.23252e-05	4.78346e-05	3.93512e-05	4.67946e-05	2.61324e-05	3.47591e-05	3.92873e-05	3.80582e-05	3.63607e-05	4.22417e-05	4.87219e-05	4.37968e-05	3.45676e-05	2.31563e-05	3.07712e-05	4.64468e-05	2.4407e-05	1.76989e-05	2.06276e-05	8.05052e-05	3.8622e-05	4.55795e-05	2.12706e-05	3.24783e-05	2.6907e-05	4.21851e-05	5.36796e-05	6.3075e-05	3.69866e-05	3.52846e-05	3.10823e-05	3.00641e-05
PWY0-845: superpathway of pyridoxal 5'-phosphate biosynthesis and salvage	0	2.46557e-06	0	2.56983e-06	1.27842e-06	0	1.61032e-06	1.11586e-06	2.29501e-06	4.72511e-07	4.26624e-07	1.02122e-06	4.3157e-06	2.11401e-06	8.76754e-07	0	0	4.96417e-07	2.61888e-06	1.88689e-06	8.03845e-07	0	2.28508e-06	2.32557e-06	0	1.19556e-06	1.66428e-06	3.29535e-05	5.84303e-05	4.49247e-05	3.08997e-05	2.19345e-05	3.88441e-05	3.27831e-05	2.93746e-05	5.2885e-05	6.28409e-05	8.42795e-06	4.03873e-05	1.93317e-06	1.84312e-05	1.2174e-05	3.67149e-05	4.65147e-05	4.899e-05	7.50446e-05	4.67057e-05	6.87901e-05	6.99133e-06
PWY0-862: (5Z)-dodec-5-enoate biosynthesis	0.000126329	0.000225434	0.000244085	0.000186176	0.000238522	0.000261623	0.000193895	0.000207935	0.000242688	0.000210403	0.000218665	0.000254057	0.000260033	0.000192899	0.000205847	0.000190536	0.000215176	0.000166519	0.000233897	0.000278863	0.000271205	0.0002106	0.000251851	0.000234409	0.000169311	0.00021699	0.000254284	6.67666e-05	6.27579e-05	5.14785e-05	3.1019e-05	4.68836e-05	0.000140458	0.000108164	8.13349e-05	9.93999e-05	0.000141095	0.000218514	8.31113e-05	0.000101543	0.000130849	8.49584e-05	7.90897e-05	0.00011045	0.000146418	0.00024386	0.000213942	0.000245738	0.000166681
PWY0-881: superpathway of fatty acid biosynthesis I (E. coli)	0	1.59264e-07	3.35579e-07	5.91829e-07	4.78476e-07	6.59484e-07	1.25867e-07	0	7.76453e-07	0	4.85935e-07	0	0	5.31736e-07	0	1.74976e-07	1.17922e-06	4.73574e-07	1.89768e-07	2.56867e-07	3.91517e-07	7.4957e-07	0	7.86366e-07	0	0	0	6.22296e-06	0	0	1.63725e-06	0	2.36095e-06	4.16556e-06	5.73162e-06	1.97723e-06	3.74149e-07	6.10151e-06	2.58601e-06	2.59246e-06	3.71845e-06	1.69135e-06	3.60363e-06	2.2705e-06	2.64195e-06	2.92416e-07	1.09381e-06	4.54015e-06	2.49371e-06
PWY1F-823: leucopelargonidin and leucocyanidin biosynthesis	0	0	0	0	0	0	0	0	0	0	0	0	0	0	0	0	0	0	0	0	0	0	0	0	0	0	0	0	0	0	0	0	0	0	0	0	0	0	0	0	0	0	0	0	0	0	0	0	0
PWY1G-0: mycothiol biosynthesis	0	0	0	0	0	0	0	0	0	0	0	0	0	0	0	0	0	0	0	0	0	0	0	0	0	0	0	0	0	0	0	0	0	0	0	0	0	0	0	0	0	0	0	0	0	0	0	0	0
PWY3DJ-35471: L-ascorbate biosynthesis IV	0	0	0	0	0	0	0	0	0	0	0	0	0	0	0	0	0	0	0	0	0	0	0	0	0	0	0	0	0	0	0	0	0	0	0	0	0	0	0	0	0	0	0	0	0	0	0	0	0
PWY3O-19: ubiquinol-6 biosynthesis from 4-hydroxybenzoate (eukaryotic)	0	0	0	0	0	7.57872e-07	0	0	0	0	0	0	0	0	0	0	0	0	0	0	0	0	0	0	0	0	0	0	0	0	0	0	0	0	0	0	0	0	0	0	0	0	0	0	0	0	0	0	0
PWY3O-355: stearate biosynthesis III (fungi)	0	3.36609e-08	0	9.22094e-08	0	1.0976e-07	2.5673e-08	0	0	0	8.91448e-08	0	0	0	0	0	0	0	0	0	8.0479e-08	0	0	0	0	0	0	1.48987e-06	0	0	3.58417e-07	0	4.84581e-07	9.42668e-07	1.25522e-06	4.36014e-07	8.01929e-08	1.35673e-06	5.58612e-07	5.52049e-07	8.12634e-07	3.66722e-07	7.73502e-07	4.90856e-07	5.64132e-07	6.26084e-08	2.34664e-07	1.09382e-06	5.0948e-07
PWY490-3: nitrate reduction VI (assimilatory)	1.28124e-05	2.68814e-06	2.69572e-06	3.2226e-06	1.32676e-06	2.22689e-06	5.02692e-06	5.37248e-06	1.80464e-06	4.43435e-06	2.52108e-06	2.86239e-06	1.79067e-06	4.91491e-06	6.98214e-06	5.09212e-06	2.47218e-06	4.41728e-06	2.50063e-06	1.77255e-06	2.18205e-06	1.80638e-06	1.21591e-06	2.9597e-06	4.45388e-06	2.59493e-06	3.18729e-06	3.71053e-07	0	0	0	0	2.79439e-06	0	0	0	8.85551e-07	1.13634e-07	0	3.18336e-06	8.16781e-07	0	0	7.48132e-07	1.3168e-06	6.13638e-07	9.90709e-07	1.57952e-06	2.3232e-06
PWY4FS-7: phosphatidylglycerol biosynthesis I (plastidic)	6.32446e-05	5.83427e-05	5.68584e-05	6.12729e-05	4.83945e-05	6.79988e-05	9.18797e-05	8.48113e-05	7.26622e-05	6.91841e-05	5.80977e-05	5.45546e-05	5.67075e-05	8.33192e-05	7.82182e-05	7.80959e-05	5.90645e-05	8.71674e-05	5.12563e-05	5.75245e-05	6.80978e-05	5.20661e-05	6.91009e-05	7.72561e-05	8.83005e-05	6.15109e-05	7.54825e-05	2.11211e-05	5.78093e-05	4.37791e-05	2.90169e-05	2.74931e-05	4.30569e-05	1.71108e-05	1.23745e-05	1.81744e-05	6.17891e-05	2.01174e-05	4.02723e-05	2.39649e-05	2.61902e-05	1.29543e-05	3.59991e-05	3.8359e-05	4.78434e-05	4.71961e-05	4.02518e-05	5.11853e-05	4.79165e-05
PWY4FS-8: phosphatidylglycerol biosynthesis II (non-plastidic)	6.32443e-05	5.83398e-05	5.68574e-05	6.12714e-05	4.83924e-05	6.79977e-05	9.18797e-05	8.481e-05	7.26611e-05	6.91791e-05	5.80975e-05	5.45544e-05	5.67051e-05	8.33184e-05	7.82174e-05	7.80956e-05	5.90605e-05	8.71578e-05	5.12549e-05	5.75239e-05	6.80967e-05	5.20648e-05	6.90977e-05	7.72512e-05	8.8297e-05	6.15049e-05	7.54807e-05	2.09433e-05	5.75392e-05	4.3599e-05	2.88419e-05	2.73727e-05	4.30546e-05	1.71068e-05	1.23651e-05	1.81651e-05	6.17841e-05	2.01158e-05	4.01865e-05	2.39644e-05	2.61856e-05	1.29503e-05	3.59791e-05	3.83547e-05	4.78304e-05	4.71911e-05	4.02502e-05	5.11797e-05	4.79144e-05
PWY4LZ-257: superpathway of fermentation (Chlamydomonas reinhardtii)	4.51359e-05	2.48411e-05	3.33078e-05	2.77893e-05	1.62607e-05	2.10771e-05	5.20551e-05	3.54573e-05	3.41719e-05	2.01619e-05	2.27892e-05	2.30586e-05	2.87972e-05	3.48378e-05	3.56433e-05	2.58342e-05	2.2927e-05	4.70431e-05	2.62698e-05	2.48942e-05	3.33356e-05	1.08434e-05	1.90921e-05	2.47702e-05	3.65823e-05	3.20238e-05	2.45429e-05	3.53386e-05	4.9225e-05	4.42254e-05	2.75698e-05	4.18452e-05	3.75687e-05	1.6673e-05	1.25452e-05	1.4673e-05	4.82012e-05	2.10079e-05	2.5819e-05	2.1072e-05	1.48774e-05	9.74787e-06	1.94283e-05	3.37123e-05	3.56345e-05	2.77341e-05	1.99947e-05	2.28289e-05	2.21079e-05
PWY66-201: nicotine degradation IV	0	0	0	0	0	0	0	0	0	0	0	0	0	0	0	0	1.23598e-07	1.16534e-07	0	0	0	0	0	0	0	0	0	0	0	0	0	0	0	0	0	0	0	0	0	0	0	0	0	0	0	0	0	0	0
PWY66-367: ketogenesis	0	0	1.01522e-06	2.53699e-06	4.45951e-07	0	0	0	1.0132e-06	3.00158e-06	7.11398e-07	5.0748e-07	2.06507e-06	2.31148e-06	2.56093e-06	0	0	3.5939e-06	1.40758e-06	0	0	2.63581e-06	2.38622e-06	1.77546e-06	0	1.11893e-06	0	0	0	0	0	0	0	0	0	0	0	0	0	3.91734e-07	0	0	0	0	2.27576e-07	2.10475e-06	1.4597e-06	1.69002e-06	0
PWY66-375: leukotriene biosynthesis	0	0	0	0	0	0	0	0	0	0	0	0	0	0	0	0	0	5.80467e-07	0	0	0	0	0	0	0	0	0	0	0	0	0	0	0	0	0	0	0	0	0	0	0	0	0	0	0	0	0	0	0
PWY66-389: phytol degradation	9.59408e-06	7.9801e-06	6.56437e-06	7.27085e-06	5.16119e-06	8.50709e-06	1.09099e-05	9.12705e-06	6.29925e-06	7.21534e-06	9.2386e-06	5.87458e-06	7.48178e-06	9.59959e-06	7.94831e-06	8.26254e-06	7.2668e-06	8.62501e-06	8.87328e-06	5.7016e-06	7.97816e-06	5.15035e-06	8.44305e-06	7.19704e-06	1.10884e-05	8.97086e-06	1.24994e-05	3.65626e-05	2.28079e-05	1.96331e-05	1.30081e-05	7.64558e-05	1.08394e-05	5.26889e-06	2.93188e-06	5.10692e-06	2.31878e-05	5.36084e-06	1.25262e-05	5.0709e-06	6.73625e-06	4.75952e-06	1.03844e-05	1.50203e-05	1.60777e-05	1.62757e-05	9.10061e-06	1.41703e-05	1.5662e-05
PWY66-391: fatty acid &beta;-oxidation VI (peroxisome)	3.22971e-06	8.70792e-07	5.8492e-07	1.22636e-06	1.1129e-06	7.57906e-07	2.83132e-06	3.77173e-07	5.65452e-07	2.09463e-06	4.03017e-07	7.46123e-07	0	1.67829e-06	5.77808e-07	7.29253e-07	0	1.09355e-06	1.05098e-06	0	0	8.2653e-07	1.47892e-06	2.90439e-06	7.75662e-07	6.12476e-07	0	0	0	0	0	0	9.4958e-07	0	0	0	0	0	0	0	0	0	0	0	0	0	0	0	0
PWY66-398: TCA cycle III (animals)	1.30022e-06	1.01485e-06	4.55174e-07	2.07176e-06	1.44871e-06	3.9551e-06	2.56904e-06	1.07047e-06	5.27669e-06	9.10253e-07	2.48509e-06	4.50128e-07	3.09213e-06	1.00355e-06	5.97518e-06	0	0	5.76602e-07	7.23743e-07	0	5.89203e-06	0	1.50683e-06	7.29017e-07	9.81374e-07	1.13951e-06	3.12584e-06	2.65532e-05	3.10138e-05	2.09003e-05	1.7398e-05	2.6871e-05	3.04309e-05	2.6933e-05	6.79559e-06	1.92544e-05	2.22877e-05	2.02797e-05	1.76666e-05	9.47491e-06	1.43243e-05	1.16481e-05	1.88982e-05	2.686e-05	3.13797e-05	2.49904e-05	2.33093e-05	3.0359e-05	1.87284e-05
PWY66-399: gluconeogenesis III	8.15219e-05	8.19418e-05	8.09045e-05	6.63229e-05	7.91794e-05	0.000122086	0.00012111	0.000118815	9.15832e-05	8.9566e-05	9.45519e-05	0.000110943	0.000109536	7.39177e-05	0.00011372	0.000136262	7.03661e-05	0.000103304	7.94372e-05	6.97906e-05	6.32598e-05	6.33323e-05	6.60821e-05	8.75595e-05	0.000119808	0.000105412	0.000130546	0	0	0	0	0	8.05874e-05	5.45949e-05	2.86067e-05	5.06415e-05	8.83048e-06	1.67035e-06	0	2.80403e-05	2.87964e-05	1.80297e-06	5.5235e-06	2.80354e-05	5.4554e-05	8.69427e-05	9.83528e-05	0.000103141	6.74972e-05
PWY66-400: glycolysis VI (metazoan)	0.000120658	0.000262604	0.000302718	0.000236006	0.00019995	0.000246568	0.000188894	0.000250187	0.000229824	0.000225433	0.000215187	0.000297245	0.000250654	0.000224009	0.000212125	0.000212317	0.00022481	0.000219448	0.000272776	0.000271809	0.00027696	0.000195156	0.000298767	0.000235859	0.000170964	0.000226658	0.000201193	3.05575e-05	3.18986e-05	1.98868e-05	1.99869e-05	2.39475e-05	9.59435e-05	7.91043e-05	6.73936e-05	8.24407e-05	0.000147072	0.000166851	0.000102799	5.82558e-05	0.00010046	6.32386e-05	7.13576e-05	8.56667e-05	0.000109776	0.000261587	0.000180576	0.000247037	0.000158982
PWY66-409: superpathway of purine nucleotide salvage	7.57529e-05	2.23591e-05	3.72808e-05	3.39753e-05	1.46141e-05	3.53211e-05	6.34244e-05	4.42919e-05	5.62596e-05	4.29679e-05	3.31195e-05	2.80348e-05	3.01661e-05	6.22029e-05	6.73912e-05	5.53473e-05	5.21936e-05	5.07848e-05	1.68212e-05	2.16814e-05	7.25887e-06	1.54002e-05	2.78334e-05	3.15771e-05	5.34074e-05	2.90263e-05	2.56984e-05	2.2847e-05	2.93532e-05	2.39582e-05	1.62018e-05	1.66299e-05	3.207e-05	2.11208e-05	2.02202e-05	1.91367e-05	0.000120575	4.39505e-05	6.19359e-05	3.24657e-05	3.84872e-05	3.43232e-05	5.43466e-05	6.83057e-05	7.99237e-05	7.70057e-06	1.30359e-05	1.65711e-05	3.09592e-05
PWY66-422: D-galactose degradation V (Leloir pathway)	0.00025916	0.00014047	0.000139242	0.00016321	9.74812e-05	0.000136652	0.000210297	0.000189342	0.00014245	0.000168544	0.000152134	0.000142122	0.000126051	0.000187202	0.00019364	0.000174389	0.000122161	0.000208113	0.00014393	0.000106168	0.000121874	0.00010738	0.000105052	0.000149316	0.000195213	0.000139261	0.000125153	3.69397e-05	4.51995e-05	3.83381e-05	2.35598e-05	3.79995e-05	0.000132824	5.79304e-05	2.09277e-05	3.50758e-05	8.88874e-05	4.30974e-05	4.56951e-05	7.28203e-05	4.64802e-05	2.6423e-05	3.52369e-05	5.45088e-05	7.46821e-05	5.08208e-05	8.51225e-05	8.74453e-05	8.6093e-05
PWYG-321: mycolate biosynthesis	0.000135101	0.000237129	0.000253938	0.000214106	0.000260597	0.000267615	0.000203357	0.000215971	0.000250848	0.00022302	0.000246129	0.000270051	0.000269545	0.000201376	0.00021465	0.000196346	0.000222782	0.000173024	0.000248831	0.000284958	0.000276364	0.000240128	0.000260928	0.000239262	0.000175439	0.000222696	0.00025617	0	0	0	0	0	0.000149688	0.000120415	8.78232e-05	0.000101571	0.000178298	0.000222675	9.90512e-05	0.000113938	0.000153512	9.64998e-05	9.10019e-05	0.000130701	0.000163909	0.000270951	0.000254416	0.000253251	0.000171755
PYRIDNUCSAL-PWY: NAD salvage pathway I	1.22522e-05	1.51584e-05	1.44187e-05	1.49476e-05	1.0903e-05	1.52518e-05	1.684e-05	1.67801e-05	1.6517e-05	1.4305e-05	1.45784e-05	1.6228e-05	1.52874e-05	1.16773e-05	1.8014e-05	1.38313e-05	1.25839e-05	1.19485e-05	1.38506e-05	1.2661e-05	9.71001e-06	8.47008e-06	1.32612e-05	1.13066e-05	7.30154e-06	8.76997e-06	8.39748e-06	1.62691e-05	2.24597e-05	2.00964e-05	1.26652e-05	7.1774e-06	1.22757e-05	8.63791e-06	7.2323e-06	6.5783e-06	3.3811e-05	1.4487e-05	1.8983e-05	7.67833e-06	1.07533e-05	1.09999e-05	1.44281e-05	1.64797e-05	2.06916e-05	1.06645e-05	1.20481e-05	1.56937e-05	1.06821e-05
PYRIDNUCSYN-PWY: NAD biosynthesis I (from aspartate)	9.49926e-05	0.000223455	0.000226755	0.00019574	0.000236144	0.000253741	0.000176196	0.000191506	0.000231825	0.000222899	0.000210645	0.000274204	0.00023527	0.000176897	0.000202681	0.000207126	0.000203009	0.000154683	0.000224942	0.000238316	0.000206097	0.000196304	0.000220464	0.000186257	0.000151007	0.000193422	0.000194551	4.11304e-06	4.84868e-05	4.2004e-05	2.25331e-05	1.33235e-05	9.37904e-05	7.28677e-05	5.41237e-05	6.95782e-05	0.000136385	0.00015056	6.6155e-05	5.61737e-05	7.31174e-05	5.3793e-05	5.90729e-05	7.97336e-05	0.000105156	0.000207919	0.000194591	0.000186538	8.7521e-05
PYRIDOXSYN-PWY: pyridoxal 5'-phosphate biosynthesis I	8.1171e-07	1.98211e-06	9.71978e-07	2.26865e-06	1.02225e-06	3.98385e-07	1.28546e-06	8.90996e-07	1.84376e-06	3.76683e-07	1.08208e-06	8.16435e-07	3.49824e-06	1.69296e-06	7.87332e-07	1.24288e-06	3.27258e-07	1.15485e-06	2.11191e-06	1.5183e-06	6.42238e-07	0	1.84803e-06	1.86962e-06	0	9.55658e-07	1.33294e-06	2.99787e-05	4.68485e-05	3.56089e-05	2.4345e-05	1.96264e-05	3.86608e-05	3.68521e-05	2.73178e-05	5.18287e-05	5.54415e-05	9.49491e-06	3.51789e-05	2.22784e-06	1.66431e-05	1.10988e-05	3.40033e-05	3.86911e-05	4.48858e-05	0.000133463	6.76596e-05	8.64719e-05	5.69438e-06
REDCITCYC: TCA cycle VIII (helicobacter)	1.28707e-06	4.78285e-07	4.39802e-07	4.23728e-06	8.31667e-07	1.51628e-06	1.54458e-06	6.92936e-07	1.65228e-06	9.81641e-07	9.4545e-07	2.62826e-07	1.48819e-06	3.61288e-07	2.25047e-06	2.8899e-07	0	4.97784e-07	3.47377e-07	0	2.4306e-06	0	8.39157e-07	0	5.47792e-07	2.96383e-07	1.30399e-06	2.62593e-07	1.4037e-05	1.18066e-05	6.6747e-06	9.84435e-06	8.73163e-06	5.36048e-06	4.29209e-06	4.97231e-06	1.97861e-05	6.71304e-06	1.28892e-05	3.54756e-06	7.44571e-06	7.44087e-06	1.07063e-05	1.57924e-05	1.44919e-05	4.76474e-06	5.07506e-06	4.25996e-06	7.98111e-06
RHAMCAT-PWY: L-rhamnose degradation I	0.000120915	0.000132215	0.000163149	0.000122984	0.000120811	0.000118142	0.000111252	0.000132319	0.000112849	0.000127247	0.000124721	0.000152889	0.000136033	0.000113636	9.93689e-05	0.000124532	0.00011802	0.00011378	0.000116281	0.000131218	0.000135522	0.00012469	0.000115106	0.000128424	0.000129222	0.000113444	0.000106762	1.4302e-05	5.24283e-05	4.39655e-05	2.83483e-05	4.43896e-05	6.9091e-05	4.3632e-05	4.37627e-05	2.08441e-05	9.69465e-05	6.23808e-05	5.40885e-05	4.18479e-05	2.10838e-05	1.76797e-05	2.72214e-05	7.14584e-05	6.58092e-05	0.0001001	7.60807e-05	7.93378e-05	5.6031e-05
RIBOSYN2-PWY: flavin biosynthesis I (bacteria and plants)	8.87641e-05	0.000132239	0.000131024	0.000132312	0.000161682	0.000146083	0.000114659	0.000112791	0.000142918	0.000150497	0.000144262	0.000162381	0.000143467	0.000110198	0.000130438	0.000122354	0.000117867	9.49783e-05	0.00013203	0.000146643	0.000151618	0.000138204	0.000134567	0.000128641	9.52526e-05	0.00011804	0.000133769	1.80673e-05	2.12082e-05	2.0435e-05	1.01024e-05	7.4688e-06	7.05674e-05	5.1648e-05	4.44302e-05	4.94412e-05	0.000117974	0.000134381	6.248e-05	5.49908e-05	6.88057e-05	5.32946e-05	5.01989e-05	7.40184e-05	9.20189e-05	0.000118117	0.000107472	0.000117921	6.7755e-05
RUMP-PWY: formaldehyde oxidation I	1.79117e-06	8.57436e-07	4.40485e-07	1.28089e-06	5.87803e-07	8.68154e-07	8.37003e-07	1.38193e-06	6.44163e-07	1.15564e-06	9.69492e-07	4.70645e-07	0	2.81386e-07	6.83568e-07	8.20293e-07	1.85285e-07	1.6549e-06	9.71095e-07	0	1.12148e-06	5.21432e-07	1.22884e-07	6.65377e-07	8.55926e-07	0	5.50414e-07	0	0	0	0	0	0	0	0	0	2.14038e-07	0	0	5.17501e-07	2.0178e-07	0	0	4.17333e-07	0	1.14761e-07	9.39413e-07	4.74104e-07	1.63953e-06
SALVADEHYPOX-PWY: adenosine nucleotides degradation II	7.22418e-05	1.76029e-05	1.71359e-05	2.60091e-05	1.28918e-05	1.57655e-05	2.84446e-05	2.80016e-05	1.30415e-05	3.09373e-05	1.03489e-05	1.37035e-05	1.51148e-05	4.14168e-05	2.45077e-05	3.09214e-05	1.23432e-05	4.21969e-05	1.6668e-05	1.46474e-05	9.35276e-06	1.71183e-05	1.41808e-05	2.55933e-05	3.22327e-05	1.34332e-05	1.48625e-05	6.35131e-06	6.6456e-05	6.04491e-05	3.89186e-05	2.21159e-05	1.84516e-05	6.4366e-06	5.65642e-06	3.7988e-06	6.8191e-05	1.40469e-05	4.25596e-05	7.86577e-06	8.49978e-06	1.41962e-05	2.95427e-05	4.10094e-05	3.75802e-05	1.53187e-06	4.16902e-06	3.13237e-06	9.50945e-06
SER-GLYSYN-PWY: superpathway of L-serine and glycine biosynthesis I	9.74848e-05	0.000177475	0.000148898	0.000173551	0.00016472	0.000198691	0.00012313	0.000124718	0.000154131	0.000169291	0.000175284	0.000201782	0.00017162	0.000140478	0.000162456	0.000127554	0.00015456	0.000117931	0.000186136	0.000176732	0.000165062	0.000176155	0.000199082	0.000141673	0.000132565	0.000164294	0.000138102	4.8915e-05	4.70982e-05	3.7949e-05	2.55508e-05	1.43585e-05	0.000101391	5.03105e-05	3.90759e-05	3.19721e-05	0.000150143	0.000136712	7.19419e-05	4.23053e-05	7.25393e-05	3.97993e-05	5.57842e-05	8.02417e-05	0.000102244	0.000172035	0.000176805	0.000155491	0.00010497
SO4ASSIM-PWY: sulfate reduction I (assimilatory)	6.44478e-06	2.12519e-06	2.21232e-06	7.1465e-06	9.78115e-07	1.02375e-06	2.74507e-06	4.58505e-06	1.646e-06	2.34809e-07	1.58094e-06	2.83837e-06	2.35081e-06	3.11912e-06	3.2304e-06	6.41563e-06	1.92322e-06	3.72774e-06	1.98959e-06	1.92421e-07	0	0	0	0	0	4.21282e-07	0	4.00603e-05	5.61687e-05	4.80796e-05	3.10706e-05	2.69441e-05	1.9995e-05	1.00133e-05	4.1654e-06	5.41381e-06	6.91323e-05	1.24099e-05	3.44836e-05	6.6478e-06	1.69317e-05	2.51724e-05	4.89581e-05	5.88752e-05	4.27758e-05	1.10915e-05	9.09207e-06	6.39567e-06	5.31686e-06
SUCSYN-PWY: sucrose biosynthesis I (from photosynthesis)	0	0	0	5.53778e-07	0	0	0	0	0	0	0	0	0	0	0	0	0	0	0	0	0	0	0	0	0	0	0	0	0	0	0	0	6.4636e-06	0	0	0	0	0	0	1.49494e-06	0	0	0	0	5.30235e-06	0	0	1.91687e-06	1.75547e-06
SULFATE-CYS-PWY: superpathway of sulfate assimilation and cysteine biosynthesis	1.34299e-05	4.67149e-06	4.85529e-06	1.48591e-05	2.17514e-06	2.27883e-06	5.98421e-06	9.75635e-06	3.63662e-06	5.26979e-07	3.493e-06	6.2097e-06	5.13896e-06	6.7736e-06	7.02564e-06	1.34029e-05	4.22659e-06	8.02323e-06	4.38239e-06	4.31746e-07	0	0	0	0	0	9.41927e-07	0	3.7855e-05	5.59343e-05	4.5786e-05	3.03261e-05	3.04187e-05	3.50756e-05	1.59064e-05	6.98248e-06	9.3622e-06	6.81118e-05	2.10984e-05	4.02964e-05	1.17564e-05	2.16837e-05	2.02542e-05	3.37476e-05	5.20185e-05	5.01254e-05	2.12953e-05	1.81636e-05	1.30989e-05	1.08773e-05
TCA-GLYOX-BYPASS: superpathway of glyoxylate bypass and TCA	1.02499e-06	0	3.22931e-07	3.95646e-06	3.85918e-07	0	0	7.10017e-07	0	5.80365e-07	1.54016e-07	0	4.40254e-07	0	8.24e-07	0	0	4.40272e-07	0	0	0	0	0	0	1.01087e-06	0	9.2386e-07	2.49887e-05	4.21272e-05	3.28448e-05	2.1847e-05	3.22517e-05	1.32102e-05	5.63355e-06	5.40228e-06	6.57233e-06	3.92215e-05	9.30871e-06	2.78484e-05	3.85263e-06	1.00357e-05	1.0849e-05	2.37967e-05	2.88315e-05	3.35522e-05	9.21706e-06	5.26037e-06	3.39945e-06	6.02133e-06
TCA: TCA cycle I (prokaryotic)	3.81305e-05	1.32078e-05	1.34517e-05	1.39972e-05	1.52703e-05	2.70573e-05	3.45278e-05	2.34349e-05	3.12518e-05	2.55908e-05	2.65348e-05	1.50255e-05	2.9776e-05	2.36396e-05	4.16102e-05	1.79357e-05	5.05394e-06	2.06147e-05	1.29172e-05	9.68282e-06	3.18905e-05	1.16505e-05	1.36129e-05	2.43359e-05	3.14829e-05	2.26209e-05	2.99761e-05	3.11182e-05	4.9144e-05	3.81855e-05	3.17864e-05	4.10341e-05	7.47995e-05	3.69962e-05	1.54428e-05	2.5775e-05	4.4358e-05	2.25352e-05	3.25114e-05	2.93124e-05	2.15687e-05	2.35519e-05	3.51052e-05	4.66976e-05	5.60892e-05	4.02846e-05	4.71798e-05	5.36055e-05	4.14752e-05
TEICHOICACID-PWY: teichoic acid (poly-glycerol) biosynthesis	4.99276e-06	2.12499e-06	2.37648e-06	2.69398e-06	1.41459e-06	1.91963e-06	2.98665e-06	2.74868e-06	2.18161e-06	2.87118e-06	1.94789e-06	1.51422e-06	2.02719e-06	3.03424e-06	3.44999e-06	2.52426e-06	2.1007e-06	3.74078e-06	2.0744e-06	1.81838e-06	1.6942e-06	1.83831e-06	1.81331e-06	2.42397e-06	2.5974e-06	3.37441e-06	2.48602e-06	4.27086e-07	3.14327e-07	0	0	0	1.92069e-06	0	0	0	5.65588e-07	0	0	1.1335e-06	1.86143e-06	0	0	2.2749e-06	1.92433e-06	6.08564e-07	5.82129e-07	1.29393e-06	5.73762e-07
THISYN-PWY: superpathway of thiamin diphosphate biosynthesis I	1.47765e-05	7.12143e-05	6.19744e-05	7.34294e-05	8.67053e-05	8.0748e-05	4.4779e-05	3.98268e-05	6.06669e-05	7.40998e-05	7.44208e-05	8.82288e-05	7.92571e-05	5.22176e-05	5.77886e-05	5.76907e-05	6.64602e-05	3.40989e-05	7.70664e-05	7.66684e-05	5.845e-05	6.51548e-05	6.50425e-05	4.62725e-05	3.28649e-05	5.47722e-05	5.25521e-05	1.8923e-05	3.57427e-05	3.10152e-05	1.80562e-05	1.12168e-05	2.40092e-05	2.01126e-05	2.07095e-05	1.82102e-05	0.000109436	5.14847e-05	4.87359e-05	1.7689e-05	3.16885e-05	2.70256e-05	4.27267e-05	5.37876e-05	5.87207e-05	6.32212e-05	6.0939e-05	5.22904e-05	3.43144e-05
THISYNARA-PWY: superpathway of thiamin diphosphate biosynthesis III (eukaryotes)	5.61028e-05	8.37724e-05	8.92175e-05	9.74941e-05	7.7203e-05	7.92042e-05	5.26216e-05	5.15774e-05	6.59041e-05	6.26527e-05	7.18321e-05	0.000115335	0.000105599	8.58327e-05	6.04354e-05	6.91794e-05	9.44619e-05	5.4016e-05	8.31067e-05	9.26755e-05	5.65723e-05	9.0998e-05	8.85091e-05	6.29934e-05	4.99519e-05	6.64823e-05	4.79619e-05	6.62371e-06	2.23739e-05	1.76075e-05	1.15377e-05	6.22065e-06	4.48812e-05	2.68594e-05	1.76163e-05	1.15487e-05	8.04917e-05	4.93833e-05	3.48667e-05	4.75612e-05	5.71466e-05	2.13868e-05	3.05039e-05	3.66802e-05	4.91204e-05	6.65535e-05	5.9674e-05	4.44302e-05	3.63021e-05
THREOCAT-PWY: superpathway of L-threonine metabolism	0	0	0	1.33238e-06	0	0	0	0	0	0	0	0	0	0	0	0	0	0	0	0	0	0	0	0	0	0	0	3.42029e-06	2.85818e-05	1.81277e-05	1.32949e-05	1.16253e-05	6.43743e-06	3.40198e-06	3.30614e-06	2.39126e-06	3.19119e-05	6.31438e-06	2.02718e-05	1.23776e-06	5.35401e-06	5.8397e-06	1.44274e-05	2.02136e-05	1.8988e-05	3.2981e-06	2.01758e-06	4.83102e-07	1.69136e-06
THRESYN-PWY: superpathway of L-threonine biosynthesis	0.000158411	0.000167578	0.000154561	0.000163863	0.000170441	0.000182098	0.000165058	0.000156717	0.000171896	0.000170386	0.000155969	0.000173332	0.000169387	0.00015863	0.00017822	0.000163462	0.000141454	0.000145854	0.000160526	0.000139353	0.000150576	0.000144478	0.000159696	0.000147957	0.00014145	0.000147007	0.000149044	0.000105261	9.9119e-05	8.9521e-05	6.12065e-05	9.12027e-05	9.34595e-05	5.46878e-05	5.37279e-05	5.86803e-05	0.000124905	0.000139073	8.18358e-05	7.154e-05	7.09725e-05	4.03285e-05	5.83057e-05	8.13863e-05	0.000108905	0.000159191	0.000153163	0.000149133	8.60229e-05
TRIGLSYN-PWY: diacylglycerol and triacylglycerol biosynthesis	0	0	0	0	0	0	0	0	0	0	0	0	0	0	0	0	0	0	0	0	0	0	0	0	0	0	0	0	0	0	0	0	0	0	0	0	0	0	0	0	0	0	0	0	0	0	0	0	0
TRNA-CHARGING-PWY: tRNA charging	0.000356302	0.000474821	0.000479085	0.000433193	0.000441156	0.00051659	0.000438288	0.000453682	0.00048731	0.000452504	0.000444413	0.000538894	0.000490202	0.000426864	0.00046021	0.000466048	0.000454012	0.00040111	0.00048645	0.000568712	0.000508184	0.000452676	0.000515015	0.000468473	0.000408845	0.000479781	0.000488876	6.15365e-05	4.23831e-05	3.32018e-05	2.2091e-05	4.92024e-05	0.000261997	0.000201378	0.000118541	0.000148377	0.000231724	0.000299021	9.987e-05	0.000174192	0.000241599	0.000149237	0.000119534	0.000135506	0.00021133	0.000396991	0.000412407	0.000419584	0.000295098
TRPSYN-PWY: L-tryptophan biosynthesis	7.10798e-05	9.14047e-05	4.59656e-05	6.74399e-05	8.77216e-05	8.44319e-05	0.000105893	5.75949e-05	0.000112064	6.87773e-05	5.61123e-05	4.18551e-05	4.68162e-05	5.42578e-05	9.61158e-05	6.24642e-05	5.4971e-05	5.69698e-05	6.6097e-05	4.62668e-05	6.01239e-05	9.93114e-05	7.95768e-05	6.4436e-05	5.02559e-05	5.73046e-05	7.92005e-05	8.6273e-06	5.04973e-05	3.90712e-05	2.27118e-05	9.82614e-06	4.73693e-05	1.68899e-05	2.85538e-05	3.15109e-05	7.57028e-05	4.95064e-05	4.3982e-05	3.25233e-05	2.25888e-05	1.48434e-05	2.50618e-05	8.33175e-05	7.28512e-05	0.000117359	0.000124886	7.90602e-05	3.88718e-05
TYRFUMCAT-PWY: L-tyrosine degradation I	0	0	0	0	0	0	0	0	0	0	0	0	0	0	0	0	0	0	0	0	0	0	0	0	0	0	0	3.58302e-07	0	0	0	0	0	0	0	0	0	0	0	0	0	0	0	0	0	0	0	5.13719e-07	0
UBISYN-PWY: superpathway of ubiquinol-8 biosynthesis (prokaryotic)	0	0	0	4.96531e-07	0	0	0	0	0	0	0	0	0	0	0	0	0	0	0	0	0	0	0	0	0	0	0	2.3709e-05	1.17505e-05	1.02613e-05	6.45066e-06	7.36679e-06	1.47223e-06	8.81558e-07	9.94405e-07	6.68388e-07	1.25945e-05	2.67766e-06	7.7451e-06	3.20083e-07	1.66466e-06	2.20476e-06	6.27188e-06	7.53304e-06	6.40725e-06	6.84516e-07	2.71331e-07	4.56906e-07	2.34638e-07
UDPNACETYLGALSYN-PWY: UDP-N-acetyl-D-glucosamine biosynthesis II	0	0	0	0	0	0	0	0	0	0	0	0	0	0	0	0	4.66667e-07	0	0	0	0	0	0	0	0	0	0	0	0	0	0	0	0	0	0	0	0	0	0	0	0	0	0	0	0	0	0	0	0
UDPNAGSYN-PWY: UDP-N-acetyl-D-glucosamine biosynthesis I	4.07218e-05	2.82656e-05	2.21236e-05	2.53659e-05	3.57386e-05	4.28232e-05	5.15476e-05	3.75196e-05	4.26438e-05	2.85621e-05	2.33729e-05	2.8613e-05	4.74464e-05	2.80032e-05	5.14325e-05	3.19469e-05	3.28753e-05	3.26345e-05	2.55926e-05	2.44303e-05	4.47457e-05	2.23146e-05	2.98171e-05	2.64452e-05	1.79306e-05	3.33356e-05	5.99867e-05	4.5202e-05	3.71774e-05	2.69876e-05	1.91116e-05	3.87692e-05	3.94356e-05	3.20931e-05	2.85961e-05	2.59876e-05	4.91254e-05	6.33839e-05	3.64434e-05	1.98452e-05	3.40943e-05	2.68348e-05	2.94602e-05	3.71082e-05	5.19901e-05	2.65692e-05	2.27578e-05	4.07319e-05	3.93731e-05
UNINTEGRATED	0.561295	0.553094	0.573505	0.548848	0.569562	0.538591	0.547001	0.551896	0.552509	0.559608	0.547546	0.549814	0.546783	0.542666	0.551719	0.53212	0.542181	0.56587	0.559356	0.543255	0.549761	0.545028	0.54163	0.545894	0.540889	0.541464	0.53147	0.807668	0.823032	0.823694	0.843983	0.831845	0.663613	0.715855	0.764651	0.755589	0.679184	0.660658	0.75772	0.708672	0.662939	0.740628	0.764693	0.749633	0.691349	0.615608	0.593287	0.598702	0.641709
URDEGR-PWY: superpathway of allantoin degradation in plants	0	0	0	0	0	1.69314e-07	0	0	0	0	2.0527e-07	2.06521e-07	0	0	0	0	0	0	0	0	0	0	0	0	0	0	9.51524e-08	0	0	0	0	0	0	0	0	0	0	0	0	0	0	0	0	0	0	0	0	0	0
URSIN-PWY: ureide biosynthesis	0	0	0	0	0	0	0	0	0	0	0	0	0	0	0	0	0	0	0	0	0	0	0	0	0	0	0	1.16411e-06	0	0	0	0	0	0	0	0	0	0	0	0	0	0	0	0	0	0	0	0	0
VALDEG-PWY: L-valine degradation I	5.4874e-07	3.91975e-07	5.06327e-07	8.11612e-07	0	4.24638e-07	8.11825e-07	6.23785e-07	4.06006e-07	8.10386e-07	3.73104e-07	4.35916e-07	0	2.69681e-07	7.17654e-07	9.60471e-07	5.26838e-07	9.11312e-07	4.47225e-07	0	0	0	0	0	1.08486e-06	4.07997e-07	0	0	0	0	0	0	0	0	0	0	0	4.04273e-07	0	6.05361e-07	0	0	0	0	4.74145e-07	0	0	2.90485e-07	2.56985e-07
VALSYN-PWY: L-valine biosynthesis	0.000327131	0.000259333	0.000243613	0.00026956	0.000266389	0.000253093	0.000304654	0.000281398	0.000251925	0.000313942	0.000261784	0.000305708	0.000256662	0.000286535	0.000317096	0.000292756	0.000221508	0.000288948	0.000256497	0.000271487	0.000254595	0.000254702	0.000257371	0.000255795	0.000280888	0.000254746	0.000265164	3.14926e-05	5.99116e-05	4.44045e-05	2.8535e-05	4.34226e-05	0.000185227	7.98472e-05	5.4412e-05	7.16859e-05	0.000158697	0.000149748	7.87965e-05	9.67847e-05	7.01449e-05	4.53075e-05	7.05932e-05	9.34702e-05	0.000124322	0.000205174	0.000210468	0.000218506	0.000135119
[truncated: 113 more columns]

## Sheet: Table S3
Table S3 Pathways of the three groups exhibiting significant changes after antibiotics treatment
Pathway	MC1 versus MC2								CT1 versus CT2								NC1 versus NC2
	MC1: mean rel. freq. (%)	MC1: std. dev. (%)	MC2: mean rel. freq. (%)	MC2: std. dev. (%)	p-values	Difference between means	95.0% lower CI	95.0% upper CI	CT1: mean rel. freq. (%)	CT1: std. dev. (%)	CT2: mean rel. freq. (%)	CT2: std. dev. (%)	p-values	Difference between means	95.0% lower CI	95.0% upper CI	NC1: mean rel. freq. (%)	NC1: std. dev. (%)	NC2: mean rel. freq. (%)	NC2: std. dev. (%)	p-values	Difference between means	95.0% lower CI	95.0% upper CI
1CMET2-PWY: N10-formyl-tetrahydrofolate biosynthesis	0.0515257	0.00601136	0.00872215	0.0064461	3.03161e-10	0.0428035	0.0361947	0.0494123	0.0522704	0.00494758	0.0166926	0.00632419	2.16052e-09	0.0355778	0.0295312	0.0416244	0.0540693	0.00446138	0.0237344	0.0161497	0.000582513	0.0303349	0.016982	0.0436878
ALLANTOINDEG-PWY: superpathway of allantoin degradation in yeast	0.000187052	0.000116722	4.19775e-06	1.1873e-05	0.00215223	0.000182854	8.75363e-05	0.000278171	0.00016624	8.20343e-05	1.24752e-05	3.52851e-05	0.000512916	0.000153764	8.41656e-05	0.000223363	8.09977e-05	7.36138e-05	1.3586e-05	2.23008e-05	0.0338685	6.74117e-05	6.34291e-06	0.000128481
ANAEROFRUCAT-PWY: homolactic fermentation	0.0356652	0.00551924	0.00591278	0.00168251	8.30686e-08	0.0297524	0.0251725	0.0343322	0.0374126	0.00221951	0.010442	0.00287867	1.51501e-12	0.0269706	0.0242318	0.0297094	0.0378679	0.00383306	0.0130772	0.00684673	8.43609e-07	0.0247908	0.0187763	0.0308052
ANAGLYCOLYSIS-PWY: glycolysis III (from glucose)	0.0492372	0.00344976	0.0103355	0.00707871	1.30443e-08	0.0389017	0.0328123	0.0449911	0.0482725	0.00316122	0.0178553	0.00528362	3.06794e-09	0.0304172	0.0257172	0.0351172	0.053538	0.00308908	0.02297	0.0140874	0.000226264	0.0305681	0.0189866	0.0421495
ARGININE-SYN4-PWY: L-ornithine de novo biosynthesis	0.00605048	0.00040477	0.0011662	0.00122852	1.10276e-06	0.00488428	0.00386127	0.00590729	0.0060206	0.000371824	0.00182911	0.00101916	6.47157e-07	0.00419149	0.00333793	0.00504506	0.00788866	0.00100718	0.00257207	0.00196776	1.95932e-05	0.00531659	0.00361252	0.00702066
ARGORNPROST-PWY: arginine, ornithine and proline interconversion	0.00285803	0.0010119	0.000521735	0.000922618	0.000190698	0.00233629	0.00130924	0.00336334	0.0032535	0.000790252	0.000987158	0.000275954	1.80167e-05	0.00226634	0.00160625	0.00292644	0.00248676	0.000872078	0.0006456	0.000603218	0.000218999	0.00184116	0.0010383	0.00264403
ARGSYN-PWY: L-arginine biosynthesis I (via L-ornithine)	0.031528	0.00589389	0.00970916	0.00712488	6.37496e-06	0.0218189	0.0148686	0.0287691	0.0318156	0.0032639	0.0138562	0.00326553	7.16041e-09	0.0179594	0.0144989	0.0214198	0.0283416	0.0035272	0.0147736	0.00645791	0.000195262	0.0135681	0.00791909	0.019217
ARO-PWY: chorismate biosynthesis I	0.0430227	0.00441023	0.0104673	0.00635976	8.60262e-09	0.0325555	0.0266964	0.0384145	0.0428128	0.00324091	0.0159662	0.00543073	1.98123e-08	0.0268466	0.0220182	0.031675	0.0394192	0.00452352	0.0195847	0.0101415	0.000364516	0.0198345	0.0111992	0.0284698
ASPASN-PWY: superpathway of L-aspartate and L-asparagine biosynthesis	0.0223443	0.00230459	0.00596112	0.00233871	1.90478e-10	0.0163832	0.0139222	0.0188441	0.0220732	0.00225252	0.0107281	0.00282667	2.05993e-07	0.0113451	0.0086251	0.0140651	0.0208448	0.00221971	0.0118794	0.00500069	0.000716783	0.00896537	0.0047095	0.0132212
AST-PWY: L-arginine degradation II (AST pathway)	1.45961e-05	4.1284e-05	0.00122375	0.00123748	0.0245406	-0.00120915	-0.00221823	-0.000200075	0	0	0.00160718	0.00122944	0.0060649	-0.00160718	-0.00260953	-0.000604819	0	0	0.00014842	0.000171468	0.0400463	-0.00014842	-0.000288218	-8.62296e-06
BRANCHED-CHAIN-AA-SYN-PWY: superpathway of branched amino acid biosynthesis	0.0403178	0.00315472	0.00642988	0.00482846	1.65556e-10	0.0338879	0.0295077	0.0382682	0.0417003	0.00410431	0.0123745	0.00493993	1.0659e-09	0.0293258	0.024499	0.0341526	0.0384446	0.00140873	0.01635	0.0101221	0.000244118	0.0220946	0.0138164	0.0303729
CALVIN-PWY: Calvin-Benson-Bassham cycle	0.0625832	0.00481943	0.0151902	0.00684998	1.48194e-10	0.047393	0.0410569	0.0537292	0.0620848	0.0038694	0.0238505	0.00702518	8.55798e-09	0.0382343	0.0320804	0.0443882	0.0661925	0.0048674	0.0291874	0.0189418	0.000452399	0.0370051	0.021377	0.0526331
CATECHOL-ORTHO-CLEAVAGE-PWY: catechol degradation to &beta;-ketoadipate	1.7084e-05	4.83209e-05	0.00100688	0.0011022	0.0347393	-0.000989797	-0.00188868	-9.0912e-05	0	0	0.00132808	0.000977365	0.0049235	-0.00132808	-0.00212493	-0.000531243	0	0	0.000304817	0.000256491	0.00991224	-0.000304817	-0.000513933	-9.57003e-05
CENTFERM-PWY: pyruvate fermentation to butanoate	0.00652318	0.00288673	0.000685958	0.000973174	0.000314988	0.00583722	0.00343059	0.00824386	0.0061619	0.0017747	0.00196762	0.000837155	7.21641e-05	0.00419428	0.00267372	0.00571484	0.00451288	0.00159154	0.00158844	0.000358439	0.000717538	0.00292444	0.00161534	0.00423354
COA-PWY-1: coenzyme A biosynthesis II (mammalian)	0.0600925	0.00411404	0.00940382	0.00618406	1.91278e-11	0.0506887	0.0450535	0.0563239	0.058965	0.004423	0.0183542	0.00668361	1.04021e-09	0.0406108	0.0345284	0.0466932	0.0549762	0.00452902	0.0235494	0.0153859	0.000311074	0.0314268	0.0186772	0.0441764
COA-PWY: coenzyme A biosynthesis I	0.0309262	0.00366688	0.00640795	0.00347818	2.99448e-10	0.0245183	0.0207294	0.0283071	0.0309822	0.00325766	0.0105371	0.00432313	2.26884e-08	0.0204452	0.0163628	0.0245275	0.028897	0.00319189	0.0150673	0.0110478	0.00746042	0.0138297	0.00468116	0.0229783
COBALSYN-PWY: adenosylcobalamin salvage from cobinamide I	0.00844528	0.00219125	0.001979	0.0017341	8.69847e-06	0.00646628	0.00436285	0.0085697	0.00800009	0.000663181	0.00304451	0.00186166	3.32832e-05	0.00495557	0.00339871	0.00651243	0.00854862	0.000943576	0.00224647	0.000800823	2.02249e-10	0.00630215	0.00537257	0.00723172
COLANSYN-PWY: colanic acid building blocks biosynthesis	0.0120077	0.00191689	0.0038229	0.00247896	2.22117e-06	0.00818481	0.005824	0.0105456	0.0131187	0.0024778	0.00638987	0.0022213	3.3125e-05	0.00672885	0.00423233	0.00922537	0.0098705	0.00162324	0.00613809	0.00312553	0.0110979	0.0037324	0.00101996	0.00644485
COMPLETE-ARO-PWY: superpathway of aromatic amino acid biosynthesis	0.0379093	0.0039708	0.00978395	0.00497968	2.05942e-09	0.0281254	0.0233325	0.0329183	0.036913	0.00313295	0.014669	0.00532188	1.4995e-07	0.022244	0.0175252	0.0269628	0.035137	0.00290244	0.0183329	0.00987862	0.00113404	0.0168042	0.00861878	0.0249896
CRNFORCAT-PWY: creatinine degradation I	0.00031954	0.000150046	9.45991e-06	2.55887e-05	0.000342813	0.00031008	0.000187158	0.000433001	0.000280486	8.67328e-05	6.48558e-06	1.4463e-05	1.53249e-05	0.000274001	0.000202963	0.000345039	0.000162513	9.48715e-05	2.64493e-05	2.80464e-05	0.00339091	0.000136064	5.74351e-05	0.000214692
DENOVOPURINE2-PWY: superpathway of purine nucleotides de novo biosynthesis II	0.0366535	0.00814316	0.00790452	0.00621046	9.64388e-07	0.028749	0.0210294	0.0364686	0.0386482	0.00562031	0.0165594	0.00576294	8.231e-07	0.0220888	0.0160552	0.0281225	0.0414209	0.0052342	0.0212289	0.0133157	0.00235533	0.020192	0.0089816	0.0314025
DTDPRHAMSYN-PWY: dTDP-L-rhamnose biosynthesis I	0.0471044	0.00501321	0.00984258	0.00485925	7.04785e-11	0.0372618	0.0320285	0.042495	0.0453658	0.00530727	0.0157002	0.00546683	7.13071e-09	0.0296656	0.0239546	0.0353767	0.0474883	0.00643909	0.0217332	0.0143865	0.000724159	0.0257551	0.0135009	0.0380094
ECASYN-PWY: enterobacterial common antigen biosynthesis	1.19343e-05	3.37553e-05	0.00059043	0.000551883	0.0180164	-0.000578496	-0.0010287	-0.00012829	0	0	0.000821029	0.000605905	0.00499908	-0.000821029	-0.00131502	-0.000327037	0	0	7.65341e-05	7.81108e-05	0.0242467	-7.65341e-05	-0.000140217	-1.28507e-05
ENTBACSYN-PWY: enterobactin biosynthesis	0.000130014	0.00030594	0.00263364	0.00222314	0.0128649	-0.00250363	-0.00432167	-0.000685577	1.15351e-05	3.26263e-05	0.0035306	0.0022439	0.00217926	-0.00351907	-0.00534856	-0.00168957	0	0	0.00150052	0.0011937	0.00745032	-0.00150052	-0.00247374	-0.0005273
FASYN-ELONG-PWY: fatty acid elongation -- saturated	0.0383135	0.00650394	0.0107757	0.00521558	1.03853e-07	0.0275377	0.0212652	0.0338103	0.0379755	0.00508501	0.0185242	0.00661289	8.47878e-06	0.0194513	0.0131654	0.0257373	0.0421131	0.0054384	0.0220084	0.0133198	0.00243195	0.0201047	0.00885659	0.0313527
FASYN-INITIAL-PWY: superpathway of fatty acid biosynthesis initiation (E. coli)	0.0353893	0.00494153	0.00998947	0.00432443	9.30294e-09	0.0253999	0.0204712	0.0303285	0.0351213	0.00243361	0.014663	0.00620621	4.37767e-06	0.0204583	0.0152343	0.0256824	0.0360205	0.00490769	0.0153759	0.00623953	2.23879e-06	0.0206446	0.0146679	0.0266214
FERMENTATION-PWY: mixed acid fermentation	0.000647357	0.000964189	0.0049964	0.00249402	0.000898037	-0.00434904	-0.00644613	-0.00225196	0.0010127	0.000878189	0.00630072	0.0034586	0.00232033	-0.00528802	-0.00814065	-0.00243539	0.000816355	0.000883838	0.00466758	0.00179707	0.000166462	-0.00385122	-0.00539898	-0.00230346
FOLSYN-PWY: superpathway of tetrahydrofolate biosynthesis and salvage	0.000723781	0.00028693	0.00201713	0.000971742	0.00528111	-0.00129335	-0.00209869	-0.000488021	0.000449574	0.000267896	0.00420206	0.00265652	0.00392691	-0.00375249	-0.00592179	-0.00158318	0.000420038	0.000200387	0.000856596	0.00046169	0.0322181	-0.000436557	-0.000828601	-4.45144e-05
FUC-RHAMCAT-PWY: superpathway of fucose and rhamnose degradation	0.00133229	0.000664112	0.00287363	0.00161369	0.0302595	-0.00154134	-0.00290496	-0.000177716	0.00124501	0.000472674	0.00358722	0.00253138	0.0312659	-0.0023422	-0.00441814	-0.00026627	0.00056992	0.000233876	0.0026093	0.00118407	0.00112954	-0.00203938	-0.00301115	-0.0010676
FUCCAT-PWY: fucose degradation	0.00066826	0.000394386	0.00319514	0.00171029	0.00289205	-0.00252688	-0.00393433	-0.00111943	0.000596954	0.00024087	0.00322988	0.00227169	0.0111851	-0.00263293	-0.0044883	-0.000777554	0.000275528	0.000111929	0.00291284	0.00165452	0.00196133	-0.00263731	-0.00398718	-0.00128744
GALACT-GLUCUROCAT-PWY: superpathway of hexuronide and hexuronate degradation	0.0146241	0.00299106	0.0027565	0.00135647	5.27488e-07	0.0118676	0.00931627	0.0144189	0.015749	0.00193449	0.00510912	0.00206091	1.18756e-08	0.0106399	0.00852068	0.0127591	0.0130003	0.00229188	0.00381103	0.00160486	1.91314e-07	0.00918922	0.00707209	0.0113064
GALACTUROCAT-PWY: D-galacturonate degradation I	0.0140132	0.00292094	0.00317565	0.00158497	6.87694e-07	0.0108375	0.00828524	0.0133898	0.0147184	0.00175796	0.00486954	0.00135481	2.28865e-09	0.00984881	0.00817652	0.0115211	0.0140671	0.00168672	0.00414752	0.00231271	8.10166e-08	0.00991954	0.00775773	0.0120813
GLUCONEO-PWY: gluconeogenesis I	0.0481872	0.00736216	0.00745501	0.00632237	3.11327e-09	0.0407321	0.0334452	0.0480191	0.0498828	0.00590194	0.0170926	0.00697092	2.86534e-08	0.0327903	0.0259293	0.0396512	0.05563	0.00573421	0.0232528	0.0166649	0.00042124	0.0323772	0.0184685	0.0462858
GLUCUROCAT-PWY: superpathway of &beta;-D-glucuronide and D-glucuronate degradation	0.0128011	0.00389538	0.00337474	0.00163	6.4299e-05	0.00942635	0.00612984	0.0127229	0.0137099	0.00208747	0.00462167	0.00216469	2.34701e-07	0.00908826	0.0068341	0.0113424	0.0107931	0.0024946	0.00317681	0.00136679	5.37608e-06	0.00761627	0.00543301	0.00979953
GLUDEG-II-PWY: L-glutamate degradation VII (to butanoate)	0.00113014	0.00108383	0.000182381	0.000245787	0.039642	0.000947755	5.61398e-05	0.00183937	0.000903424	0.000373781	0.000331133	0.000341533	0.00565965	0.000572292	0.000192557	0.000952026	0.000739632	0.000383265	0.000186845	0.00010794	0.00328753	0.000552787	0.000235693	0.00086988
GLUTORN-PWY: L-ornithine biosynthesis	0.01605	0.00316342	0.00561507	0.00431069	6.35957e-05	0.0104349	0.00639791	0.0144719	0.0152286	0.00184034	0.00707447	0.00188214	1.67852e-07	0.00815418	0.00618115	0.0101272	0.013924	0.00287315	0.00841217	0.0029243	0.00156432	0.00551181	0.00243911	0.00858452
GLYCOCAT-PWY: glycogen degradation I (bacterial)	0.000653431	9.20152e-05	0.00204837	0.00157583	0.0367809	-0.00139494	-0.00268038	-0.000109506	0.000681613	7.08553e-05	0.0019927	0.00135339	0.0254656	-0.00131109	-0.00241496	-0.000207218	0.0003481	0.000302911	0.000850351	0.00045485	0.0210647	-0.000502252	-0.000916844	-8.76596e-05
GLYCOGENSYNTH-PWY: glycogen biosynthesis I (from ADP-D-Glucose)	0.0168832	0.00384022	0.0054745	0.00274407	6.78537e-06	0.0114087	0.00784074	0.0149767	0.0165884	0.00186034	0.00618854	0.00241872	8.02425e-08	0.0103998	0.00810051	0.0126992	0.0121128	0.00235853	0.00466394	0.00266813	2.30846e-05	0.00744887	0.00477654	0.0101212
GLYCOLYSIS-TCA-GLYOX-BYPASS: superpathway of glycolysis, pyruvate dehydrogenase, TCA, and glyoxylate bypass	0.000237801	0.000401456	0.00297783	0.00132861	0.000286222	-0.00274002	-0.0038421	-0.00163795	9.18315e-05	9.87285e-05	0.00454916	0.00244183	0.000856095	-0.00445733	-0.00644864	-0.00246602	7.52095e-05	0.000140829	0.00310862	0.00173975	0.00112701	-0.00303341	-0.00445326	-0.00161356
GLYCOLYSIS: glycolysis I (from glucose 6-phosphate)	0.0557161	0.0110188	0.0094177	0.00590989	1.80151e-07	0.0462984	0.0366884	0.0559084	0.0574505	0.00581608	0.0186291	0.00716434	3.73389e-09	0.0388215	0.0318813	0.0457616	0.0608578	0.00891929	0.0272111	0.017095	0.000340018	0.0336467	0.0188009	0.0484925
GLYOXYLATE-BYPASS: glyoxylate cycle	0.000127611	0.000182489	0.00191083	0.00118153	0.00263088	-0.00178322	-0.00275027	-0.000816174	6.6716e-05	5.67645e-05	0.00210809	0.00131637	0.00232129	-0.00204138	-0.00311491	-0.000967839	0.000108974	9.2991e-05	0.00110767	0.000717523	0.004237	-0.000998698	-0.00158526	-0.000412132
HEME-BIOSYNTHESIS-II: heme biosynthesis I (aerobic)	0.000230023	9.18896e-05	0.0022124	0.00144689	0.00468608	-0.00198238	-0.00316276	-0.000802003	0.00019685	6.50914e-05	0.00253863	0.0014995	0.00222681	-0.00234178	-0.00356467	-0.0011189	0.000121692	7.65588e-05	0.00129373	0.000708945	0.00154905	-0.00117204	-0.0017511	-0.000592975
HEMESYN2-PWY: heme biosynthesis II (anaerobic)	0.000294275	0.000184544	0.00257779	0.0010633	0.000261309	-0.00228352	-0.00315477	-0.00141227	0.000214994	0.000137282	0.00306013	0.00125071	0.000189649	-0.00284513	-0.00386677	-0.00182349	0.000176571	0.000130149	0.00161015	0.000455432	1.04178e-05	-0.00143358	-0.00181057	-0.00105659
HISDEG-PWY: L-histidine degradation I	0.0238858	0.00720997	0.00675535	0.00480261	6.75053e-05	0.0171305	0.0105583	0.0237027	0.0240399	0.00443032	0.013346	0.00481961	0.00028865	0.0106939	0.00578448	0.0156033	0.0264604	0.00471177	0.0157477	0.00953269	0.014977	0.0107128	0.00249718	0.0189284
HISTSYN-PWY: L-histidine biosynthesis	0.0236044	0.00245804	0.00472011	0.00154489	6.21905e-11	0.0188843	0.0166746	0.021094	0.0229571	0.00363309	0.00843733	0.00347944	4.31521e-07	0.0145198	0.0107489	0.0182907	0.0257177	0.00407626	0.011923	0.00713579	0.000404323	0.0137946	0.00750354	0.0200857
HOMOSER-METSYN-PWY: L-methionine biosynthesis I	0.0113659	0.000673451	0.00476606	0.00290168	0.00015691	0.0065998	0.00421159	0.008988	0.0115869	0.000954251	0.0046806	0.00187931	8.81344e-07	0.00690627	0.00528065	0.00853189	0.0120842	0.0010771	0.00578815	0.00277121	0.000115797	0.00629603	0.00396494	0.00862711
HSERMETANA-PWY: L-methionine biosynthesis III	0.0211447	0.00486359	0.00453642	0.00362625	1.40312e-06	0.0166083	0.0120311	0.0211855	0.020686	0.00286326	0.009939	0.00379674	1.25921e-05	0.010747	0.00716086	0.0143332	0.0239041	0.00336876	0.0137263	0.00948099	0.0169449	0.0101778	0.00225026	0.0181053
ILEUSYN-PWY: L-isoleucine biosynthesis I (from threonine)	0.0466125	0.00459343	0.00880505	0.00685971	3.56614e-09	0.0378074	0.0315461	0.0440688	0.0487587	0.00477161	0.0136725	0.00542478	3.52545e-10	0.0350862	0.0296641	0.0405082	0.0454562	0.00186659	0.0186166	0.0113638	0.000134908	0.0268396	0.0175336	0.0361457
KDO-NAGLIPASYN-PWY: superpathway of (Kdo)2-lipid A biosynthesis	7.8196e-06	2.21172e-05	0.00079644	0.000688425	0.0118729	-0.000788621	-0.00134998	-0.000227262	0	0	0.000841403	0.000626614	0.00525199	-0.000841403	-0.00135228	-0.000330527	0	0	0.000132344	0.000153963	0.0411213	-0.000132344	-0.00025787	-6.81827e-06
KETOGLUCONMET-PWY: ketogluconate metabolism	8.89004e-05	0.000165725	0.00180175	0.00143399	0.00961599	-0.00171285	-0.00288445	-0.000541254	4.10537e-05	4.69449e-05	0.0020138	0.00125745	0.00216966	-0.00197274	-0.00299815	-0.000947335	2.81104e-05	2.1499e-05	0.000775982	0.00048493	0.00239735	-0.000747871	-0.00114335	-0.000352391
LACTOSECAT-PWY: lactose and galactose degradation I	0.00549759	0.00152319	0.00216285	0.00123722	0.000216645	0.00333474	0.00185892	0.00481056	0.00561278	0.000818107	0.00176097	0.000694822	2.85424e-08	0.00385181	0.00304561	0.004658	0.00425003	0.00081867	0.00156922	0.000938024	1.69086e-05	0.00268081	0.00174626	0.00361535
LPSSYN-PWY: superpathway of lipopolysaccharide biosynthesis	1.32141e-05	3.73751e-05	0.000561893	0.000585966	0.0293663	-0.000548679	-0.00102671	-7.06446e-05	0	0	0.000699781	0.000495741	0.00399096	-0.000699781	-0.00110396	-0.000295606	0	0	6.14822e-05	6.79184e-05	0.0336264	-6.14822e-05	-0.000116856	-6.10856e-06
MET-SAM-PWY: superpathway of S-adenosyl-L-methionine biosynthesis	0.0178515	0.00121566	0.00552855	0.00193506	6.99548e-10	0.0123229	0.0105835	0.0140623	0.0181691	0.00151958	0.00756546	0.00290583	8.90174e-07	0.0106036	0.0080792	0.013128	0.0189511	0.00152013	0.00934289	0.0044845	0.000201795	0.00960826	0.0058685	0.013348
METSYN-PWY: L-homoserine and L-methionine biosynthesis	0.0186202	0.0010718	0.00680069	0.00287491	6.16492e-07	0.0118195	0.00940827	0.0142307	0.0189649	0.00149822	0.00771052	0.00281476	3.17916e-07	0.0112544	0.00880246	0.0137063	0.0197344	0.00144661	0.0095332	0.00462897	0.000170248	0.0102012	0.00635602	0.0140463
NAD-BIOSYNTHESIS-II: NAD salvage pathway II	0.000287973	0.000136828	0.00349886	0.00257487	0.00775171	-0.00321089	-0.00531108	-0.0011107	0.000257233	0.00018443	0.00333067	0.0022566	0.00482864	-0.00307344	-0.00491514	-0.00123174	3.72277e-05	9.17279e-05	0.00183627	0.00145006	0.00795327	-0.00179905	-0.002982	-0.000616086
NONMEVIPP-PWY: methylerythritol phosphate pathway I	0.0666922	0.0061453	0.0122727	0.0111589	3.06535e-08	0.0544195	0.0446449	0.0641941	0.0657186	0.00532565	0.0242965	0.0086967	2.87065e-08	0.0414221	0.0336485	0.0491957	0.0722741	0.00550356	0.0327319	0.0209719	0.000576549	0.0395422	0.0222291	0.0568553
NONOXIPENT-PWY: pentose phosphate pathway (non-oxidative branch)	0.030658	0.00250247	0.011494	0.00592317	4.56489e-06	0.019164	0.0141471	0.0241809	0.0303614	0.00186353	0.0145609	0.00521132	1.07641e-05	0.0158005	0.0114414	0.0201596	0.0272655	0.00244789	0.0158999	0.00482142	7.08037e-05	0.0113656	0.00719509	0.0155361
OANTIGEN-PWY: O-antigen building blocks biosynthesis (E. coli)	0.010334	0.00227516	0.00440994	0.00178836	3.42352e-05	0.00592408	0.00374524	0.00810293	0.00984195	0.00210321	0.00651823	0.002195	0.00700197	0.00332372	0.00104491	0.00560252	0.00920379	0.00295744	0.00643602	0.00203202	0.0464453	0.00276777	4.99898e-05	0.00548555
P105-PWY: TCA cycle IV (2-oxoglutarate decarboxylase)	0.000132425	0.000217772	0.00212178	0.00117137	0.00124759	-0.00198935	-0.00294992	-0.00102879	8.55001e-05	9.89341e-05	0.00306382	0.00194115	0.00246801	-0.00297832	-0.00456155	-0.00139508	3.41802e-05	9.66761e-05	0.00118458	0.000727487	0.00200803	-0.0011504	-0.00174519	-0.000555599
P122-PWY: heterolactic fermentation	0.00282587	0.000634724	0.00162509	0.000989366	0.0121601	0.00120078	0.000307158	0.0020944	0.00292845	0.000719928	0.00158093	0.000715601	0.0017304	0.00134752	0.000586719	0.00210832	0.00273589	0.000406059	0.00166052	0.000831008	0.00674529	0.00107536	0.000360248	0.00179048
P124-PWY: Bifidobacterium shunt	0.00591995	0.00125081	0.001308	0.000647585	8.14631e-07	0.00461194	0.00352695	0.00569694	0.00730905	0.00268075	0.00174574	0.0011039	0.00023364	0.00556331	0.00329788	0.00782874	0.00756547	0.00188849	0.00348755	0.00399995	0.0237495	0.00407792	0.00065042	0.00750542
P161-PWY: acetylene degradation	0.0121926	0.00306928	0.00456434	0.00233202	5.18265e-05	0.00762828	0.00472222	0.0105343	0.0126757	0.00195179	0.00422412	0.00237284	1.00921e-06	0.00845154	0.00614177	0.0107613	0.0123002	0.00358452	0.00475674	0.00236201	0.000212427	0.00754345	0.00428484	0.0108021
P162-PWY: L-glutamate degradation V (via hydroxyglutarate)	0.00241849	0.00136686	3.9485e-05	0.00011168	0.00113931	0.00237901	0.00126345	0.00349456	0.00230889	0.000806152	0.000166818	0.000320259	3.00032e-05	0.00214207	0.00146282	0.00282132	0.00200264	0.000743182	0.000385583	0.000405671	0.000143226	0.00161706	0.000967033	0.00226708
P163-PWY: L-lysine fermentation to acetate and butanoate	0.000488848	0.00032525	4.46415e-05	5.15117e-05	0.0046779	0.000444207	0.000177942	0.000710472	0.000361914	0.000146326	7.86472e-05	0.000112081	0.00057647	0.000283267	0.000144354	0.000422179	0.000366872	9.85166e-05	0.000127937	0.000124396	0.000667313	0.000238934	0.000119493	0.000358376
P164-PWY: purine nucleobases degradation I (anaerobic)	0.00638112	0.00208991	0.000447589	0.00126597	1.06139e-05	0.00593354	0.00406973	0.00779734	0.00621836	0.00113534	0.00199604	0.00234145	0.000684085	0.00422231	0.00220938	0.00623525	0.00550527	0.00115562	0.00250157	0.00231426	0.00669518	0.0030037	0.00100647	0.00500093
P241-PWY: coenzyme B biosynthesis	0.000449376	6.51251e-05	0	0	4.93705e-08	0.000449376	0.000396279	0.000502472	0.00048732	9.18064e-05	0	0	3.82636e-07	0.00048732	0.000412471	0.000562169	0.000200382	0.000168058	2.67147e-05	7.55607e-05	0.0217961	0.000173667	3.0449e-05	0.000316885
P562-PWY: myo-inositol degradation I	0.000725681	0.000395098	0.000105694	0.000188759	0.00190619	0.000619987	0.000280949	0.000959025	0.000901589	0.00033302	0.000100701	0.000113122	8.06703e-05	0.000800888	0.000523141	0.00107863	0.00068178	0.000252233	0.000147711	0.000205857	0.000300944	0.000534069	0.000289252	0.000778885
PANTO-PWY: phosphopantothenate biosynthesis I	0.052425	0.011208	0.00997264	0.00579287	6.14e-07	0.0424524	0.0327326	0.0521722	0.0546782	0.00802467	0.0217394	0.00938621	1.36611e-06	0.0329388	0.0236651	0.0422125	0.0621	0.00696559	0.0303998	0.0188104	0.00115325	0.0317002	0.015931	0.0474694
PANTOSYN-PWY: pantothenate and coenzyme A biosynthesis I	0.0304397	0.00418012	0.00700276	0.00401176	4.16739e-09	0.023437	0.019094	0.02778	0.0304442	0.00336879	0.0123254	0.00558444	2.53743e-06	0.0181188	0.0131428	0.0230948	0.0289632	0.00333759	0.0152854	0.0094375	0.0031535	0.0136778	0.00578889	0.0215668
PEPTIDOGLYCANSYN-PWY: peptidoglycan biosynthesis I (meso-diaminopimelate containing)	0.0738768	0.00714607	0.0129649	0.0103255	1.33496e-09	0.0609119	0.0514045	0.0704194	0.0739361	0.00580181	0.0247233	0.00876234	2.88655e-09	0.0492128	0.0412376	0.0571881	0.0779613	0.00682908	0.0337274	0.0214011	0.000274198	0.0442339	0.0264401	0.0620276
PHOSLIPSYN-PWY: superpathway of phospholipid biosynthesis I (bacteria)	0.0160095	0.00332047	0.00473046	0.00172139	1.92726e-06	0.0112791	0.00839822	0.0141599	0.0169854	0.0017247	0.00718391	0.00283884	1.26256e-06	0.00980153	0.00726826	0.0123348	0.0173057	0.00187036	0.00934751	0.003358	6.53198e-05	0.00795821	0.00501105	0.0109054
PPGPPMET-PWY: ppGpp biosynthesis	0.0168233	0.00320815	0.00297449	0.0012757	3.26644e-07	0.0138488	0.0111455	0.0165521	0.0167397	0.00214771	0.00511975	0.00162485	3.71389e-09	0.0116199	0.00958925	0.0136506	0.015487	0.00182911	0.00582589	0.00328178	7.69084e-06	0.00966109	0.00678049	0.0125417
PROPFERM-PWY: L-alanine fermentation to propanoate and acetate	0.000307848	0.000170621	0	0	0.000926091	0.000307848	0.000168742	0.000446954	0.000269376	0.00011537	1.47858e-05	3.2417e-05	0.000178917	0.00025459	0.000159146	0.000350034	0.000245658	8.41803e-05	5.42617e-05	8.02892e-05	0.000266413	0.000191396	0.000104191	0.000278601
PROTOCATECHUATE-ORTHO-CLEAVAGE-PWY: protocatechuate degradation II (ortho-cleavage pathway)	2.59664e-05	7.34441e-05	0.00162315	0.00165879	0.0261258	-0.00159718	-0.00294999	-0.000244369	0	0	0.00213465	0.00153356	0.00431368	-0.00213465	-0.00338495	-0.000884348	0	0	0.000368759	0.000314783	0.0106438	-0.000368759	-0.0006254	-0.000112119
PRPP-PWY: superpathway of histidine, purine, and pyrimidine biosynthesis	0.0254553	0.00435266	0.00496583	0.00339107	2.45086e-08	0.0204895	0.0163337	0.0246452	0.0255028	0.00215996	0.00929941	0.00292197	2.7043e-09	0.0162033	0.0134608	0.0189459	0.0242968	0.00218041	0.010611	0.00635765	0.000193252	0.0136858	0.0083806	0.018991
PWY-1042: glycolysis IV (plant cytosol)	0.0621136	0.00440201	0.0124978	0.00962192	3.36845e-08	0.0496158	0.0414006	0.0578309	0.0625492	0.0042058	0.0248009	0.00747111	1.87451e-08	0.0377483	0.031179	0.0443177	0.0680172	0.00495367	0.0297794	0.0198493	0.000504071	0.0382378	0.0218735	0.054602
PWY-1269: CMP-3-deoxy-D-manno-octulosonate biosynthesis I	0.0145725	0.00402181	0.00510013	0.00266584	7.3264e-05	0.00947234	0.00581081	0.0131339	0.0138885	0.00232285	0.00915525	0.00392485	0.0115986	0.00473323	0.00124951	0.00821695	0.0113978	0.00294431	0.00626815	0.00263618	0.00210042	0.00512963	0.00216468	0.00809459
PWY-2201: folate transformations I	0.00826403	0.00169107	0.000131273	0.000272511	5.63204e-07	0.00813276	0.00674816	0.00951737	0.00784921	0.000972911	0.000645656	0.000820781	4.43121e-11	0.00720355	0.00624732	0.00815978	0.00469817	0.00152166	0.00216609	0.00216402	0.0167176	0.00253208	0.000530711	0.00453345
PWY-2723: trehalose degradation V	5.75368e-06	1.62739e-05	0.00103241	0.000773639	0.00559423	-0.00102665	-0.00165744	-0.000395867	5.63463e-06	1.59371e-05	0.00120313	0.000902917	0.00561282	-0.0011975	-0.00193368	-0.00046132	7.02155e-06	1.98599e-05	0.000524522	0.000365604	0.00391556	-0.0005175	-0.00081571	-0.00021929
PWY-2941: L-lysine biosynthesis II	0.00975371	0.00330763	0.000890997	0.000428873	5.73138e-05	0.00886271	0.00615875	0.0115667	0.0102373	0.00330873	0.00124454	0.000753947	4.11909e-05	0.00899279	0.0062706	0.011715	0.00716958	0.00141906	0.00174046	0.00137733	8.19417e-07	0.00542911	0.00394682	0.00691141
PWY-2942: L-lysine biosynthesis III	0.0495156	0.00856814	0.0112807	0.00813958	9.50912e-08	0.0382349	0.0293754	0.0470944	0.0499232	0.00666775	0.0224769	0.00781437	1.34264e-06	0.0274463	0.0197316	0.0351611	0.0528896	0.00548022	0.0274641	0.0172661	0.00286732	0.0254256	0.0110733	0.0397779
PWY-3001: superpathway of L-isoleucine biosynthesis I	0.0321009	0.00149465	0.00778701	0.0028427	5.39875e-11	0.0243139	0.0218423	0.0267855	0.0322412	0.00240235	0.0121239	0.00471482	1.76656e-07	0.0201173	0.0160369	0.0241976	0.0297357	0.000913133	0.0147906	0.00833117	0.000927749	0.0149451	0.00813987	0.0217504
PWY-3801: sucrose degradation II (sucrose synthase)	0.000199683	0.000564787	0.00262251	0.000799765	5.38347e-06	-0.00242283	-0.00316338	-0.00168228	0.000136014	0.000384705	0.00539734	0.00234871	0.000196928	-0.00526133	-0.00718468	-0.00333797	0	0	0.00296226	0.00126013	0.000160984	-0.00296226	-0.00398963	-0.00193488
PWY-3841: folate transformations II	0.0553483	0.0065658	0.00959915	0.00787065	1.44827e-09	0.0457491	0.0380468	0.0534514	0.0555759	0.00556452	0.018021	0.00756186	1.1923e-08	0.037555	0.0304673	0.0446426	0.0589229	0.00494737	0.0263691	0.0185412	0.000936628	0.0325538	0.01724	0.0478677
PWY-4242: pantothenate and coenzyme A biosynthesis III	0.0247262	0.00283148	0.00438114	0.0019219	1.01954e-10	0.0203451	0.0177515	0.0229387	0.0249059	0.00246088	0.00807324	0.00318379	5.07187e-09	0.0168326	0.013801	0.0198642	0.0218754	0.00273167	0.010106	0.00759167	0.00204125	0.0117694	0.00541677	0.018122
PWY-4321: L-glutamate degradation IV	1.91191e-05	5.4077e-05	0.000202968	0.000203967	0.0355781	-0.000183849	-0.000352281	-1.5417e-05	0	0	0.00180315	0.00159319	0.0125903	-0.00180315	-0.00310207	-0.000504224	0	0	0.000262809	0.000243405	0.0157274	-0.000262809	-0.000461256	-6.43621e-05
PWY-5030: L-histidine degradation III	0.0242182	0.00770905	0.00498397	0.00599807	5.2452e-05	0.0192343	0.0118773	0.0265912	0.024825	0.00457487	0.0124758	0.00499893	9.83281e-05	0.0123492	0.00726712	0.0174313	0.0280083	0.00453435	0.0155212	0.0102833	0.009367	0.0124871	0.0037413	0.0212329
PWY-5083: NAD/NADH phosphorylation and dephosphorylation	0.000111518	0.000107146	0.00315921	0.00250652	0.00882736	-0.0030477	-0.00509182	-0.00100357	8.73891e-05	9.63979e-05	0.00292704	0.00204674	0.00438125	-0.00283965	-0.00450892	-0.00117039	4.9196e-05	9.16666e-05	0.00197227	0.00153393	0.00753692	-0.00192307	-0.00317437	-0.000671775
PWY-5097: L-lysine biosynthesis VI	0.0526753	0.00559267	0.0115926	0.00838163	1.62163e-08	0.0410826	0.0334391	0.0487262	0.0521519	0.00489941	0.0220096	0.00768835	2.73767e-07	0.0301423	0.0232089	0.0370757	0.0546611	0.00422339	0.0278375	0.0172461	0.0020947	0.0268236	0.0126121	0.041035
PWY-5100: pyruvate fermentation to acetate and lactate II	0.0282832	0.00478337	0.00455753	0.00133066	2.15725e-07	0.0237257	0.0197698	0.0276816	0.0290287	0.0033445	0.00542632	0.00181291	4.32024e-10	0.0236024	0.0206805	0.0265243	0.025641	0.00363234	0.00636334	0.00345794	8.6919e-09	0.0192777	0.0155181	0.0230373
PWY-5101: L-isoleucine biosynthesis II	0.00316296	0.00131462	0.000406574	0.000653487	0.000200164	0.00275638	0.00162255	0.00389022	0.00282895	0.000718832	0.000398934	0.000447337	1.56286e-06	0.00243002	0.00178523	0.0030748	0.00220949	0.000926367	0.000779858	0.000777927	0.00427262	0.00142964	0.000520774	0.0023385
PWY-5103: L-isoleucine biosynthesis III	0.0370078	0.00344646	0.00626025	0.00363147	8.69527e-12	0.0307475	0.0269943	0.0345008	0.0384601	0.00416722	0.0114893	0.0047507	2.29822e-09	0.0269708	0.0222279	0.0317138	0.0343486	0.00153982	0.0145139	0.00911974	0.000240705	0.0198348	0.0123644	0.0273051
PWY-5104: L-isoleucine biosynthesis IV	0.0280518	0.00536721	0.00307326	0.001783	2.57332e-07	0.0249786	0.0205074	0.0294498	0.0278909	0.00338701	0.00382651	0.00174885	5.33049e-10	0.0240644	0.0211275	0.0270013	0.0239327	0.00355036	0.00537617	0.00361129	1.67119e-08	0.0185565	0.0147608	0.0223523
PWY-5121: superpathway of geranylgeranyl diphosphate biosynthesis II (via MEP)	0.00537443	0.00119825	0.00197465	0.000866855	1.15015e-05	0.00339978	0.00228243	0.00451713	0.00543548	0.000738046	0.00323193	0.00157996	0.00416936	0.00220355	0.000851397	0.0035557	0.0039002	0.000658859	0.00202024	0.00170546	0.0151109	0.00187996	0.000446001	0.00331391
PWY-5138: unsaturated, even numbered fatty acid &beta;-oxidation	0.000305303	0.000301824	0.00770588	0.00615485	0.00933801	-0.00740058	-0.0124204	-0.00238071	0.000118477	8.55999e-05	0.00536479	0.00391962	0.00534146	-0.00524631	-0.00844219	-0.00205043	0.000108841	0.000111217	0.0027377	0.00212287	0.00803585	-0.00262886	-0.00436035	-0.000897361
PWY-5154: L-arginine biosynthesis III (via N-acetyl-L-citrulline)	0.0180707	0.00472161	0.00526973	0.00272646	1.73904e-05	0.012801	0.00862994	0.016972	0.0195314	0.00318861	0.00983818	0.00247486	5.91961e-06	0.00969323	0.00665277	0.0127337	0.0199594	0.00389417	0.0121374	0.00447997	0.00188811	0.00782197	0.003366	0.0122779
PWY-5177: glutaryl-CoA degradation	0.00629565	0.00304743	0.000958418	0.00149133	0.000856972	0.00533723	0.00271428	0.00796019	0.00587715	0.00204804	0.00193522	0.000820195	0.000426832	0.00394193	0.00221518	0.00566868	0.00514759	0.00203971	0.00216729	0.000657427	0.00300739	0.0029803	0.0012836	0.00467699
PWY-5181: toluene degradation III (aerobic) (via p-cresol)	1.4181e-05	4.011e-05	0.000681315	0.000707921	0.0285913	-0.000667134	-0.00124458	-8.96856e-05	0	0	0.000850645	0.000645334	0.005802	-0.000850645	-0.00137678	-0.000324508	0	0	0.000123447	0.000146185	0.0439599	-0.000123447	-0.000242632	-4.26279e-06
PWY-5189: tetrapyrrole biosynthesis II (from glycine)	0.00870701	0.00216462	0.00295368	0.00154399	2.29599e-05	0.00575332	0.00374321	0.00776344	0.00958936	0.00220504	0.0049441	0.00170002	0.000272988	0.00464527	0.00254741	0.00674312	0.00872785	0.00177207	0.00574681	0.0029958	0.0307812	0.00298104	0.000322224	0.00563985
PWY-5345: superpathway of L-methionine biosynthesis (by sulfhydrylation)	0.000634989	0.000575122	0.00255683	0.00087112	0.000137139	-0.00192184	-0.00271414	-0.00112955	0.000513269	0.000414369	0.00656498	0.00323555	0.000699409	-0.00605171	-0.00869656	-0.00340686	5.80758e-05	0.000112196	0.00456553	0.00290688	0.00232412	-0.00450745	-0.00687796	-0.00213695
PWY-5347: superpathway of L-methionine biosynthesis (transsulfuration)	0.0191995	0.000971557	0.00718687	0.00282754	5.50403e-07	0.0120126	0.00965292	0.0143723	0.0196765	0.00147705	0.0082838	0.00312753	1.13809e-06	0.0113927	0.00871264	0.0140727	0.019777	0.00124284	0.00983649	0.00462774	0.000223804	0.00994046	0.0061175	0.0137634
PWY-5367: petroselinate biosynthesis	0.000612666	0.000431497	9.71062e-05	0.000194364	0.0103264	0.00051556	0.000147768	0.000883352	0.000702952	0.000225112	6.40425e-05	0.000130533	1.0871e-05	0.00063891	0.00043989	0.00083793	0.000328308	0.000250261	6.59623e-05	0.000123595	0.0212636	0.000262346	4.66861e-05	0.000478005
PWY-5417: catechol degradation III (ortho-cleavage pathway)	1.4743e-05	4.16995e-05	0.000756618	0.000809318	0.0320089	-0.000741875	-0.00140198	-8.17737e-05	0	0	0.00101298	0.000747781	0.00500708	-0.00101298	-0.00162264	-0.000403317	0	0	0.000219907	0.000196532	0.0132978	-0.000219907	-0.000380139	-5.96752e-05
PWY-5431: aromatic compounds degradation via &beta;-ketoadipate	1.4743e-05	4.16995e-05	0.000756618	0.000809318	0.0320089	-0.000741875	-0.00140198	-8.17737e-05	0	0	0.00101298	0.000747781	0.00500708	-0.00101298	-0.00162264	-0.000403317	0	0	0.000219907	0.000196532	0.0132978	-0.000219907	-0.000380139	-5.96752e-05
PWY-5484: glycolysis II (from fructose 6-phosphate)	0.0405961	0.010002	0.00703412	0.00378664	3.9572e-06	0.033562	0.0251645	0.0419596	0.0417063	0.0050286	0.013657	0.0056008	1.47425e-08	0.0280493	0.0224025	0.0336961	0.0437599	0.00813381	0.0210066	0.0127455	0.00085065	0.0227533	0.0112555	0.0342512
PWY-5505: L-glutamate and L-glutamine biosynthesis	0.00636407	0.000805425	0.00113511	0.00123287	1.02357e-07	0.00522896	0.00411056	0.00634736	0.00626531	0.00043148	0.00191599	0.00104162	4.04329e-07	0.00434932	0.00346862	0.00523002	0.00648388	0.000970082	0.00277519	0.0015187	4.98794e-05	0.00370869	0.00233836	0.00507902
PWY-561: superpathway of glyoxylate cycle and fatty acid degradation	9.30396e-05	0.000148803	0.00209429	0.00151168	0.00562199	-0.00200125	-0.00323558	-0.000766915	5.7234e-05	6.82146e-05	0.00304789	0.00206557	0.00345546	-0.00299066	-0.00467499	-0.00130632	2.63433e-05	7.45101e-05	0.000879051	0.000672707	0.00707824	-0.000852707	-0.00140222	-0.00030319
PWY-5659: GDP-mannose biosynthesis	0.024193	0.00335413	0.00650256	0.00292049	6.37289e-09	0.0176905	0.014352	0.0210289	0.0236016	0.00250397	0.010282	0.00294552	4.95222e-08	0.0133196	0.0104159	0.0162232	0.0235229	0.00260244	0.0129966	0.00599033	0.000834731	0.0105263	0.00543918	0.0156135
PWY-5667: CDP-diacylglycerol biosynthesis I	0.0463587	0.00477125	0.00906497	0.00499157	5.9899e-11	0.0372938	0.0321175	0.04247	0.045489	0.00443123	0.0160289	0.00541632	3.5798e-09	0.0294601	0.0241983	0.0347219	0.0528504	0.00513339	0.0203763	0.013004	5.17012e-05	0.0324741	0.0215225	0.0434257
PWY-5676: acetyl-CoA fermentation to butanoate II	0.00953022	0.00251609	0.00168983	0.0020268	4.83015e-06	0.00784039	0.00540989	0.0102709	0.00887323	0.00198411	0.00142092	0.00131391	4.37487e-07	0.00745231	0.00564638	0.00925825	0.00854928	0.00202041	0.00292206	0.00126228	1.29065e-05	0.00562723	0.00381337	0.00744108
PWY-5677: succinate fermentation to butanoate	0.000496851	0.000184466	2.81602e-05	7.96492e-05	4.07982e-05	0.000468691	0.000312131	0.000625251	0.000450763	0.000193954	3.87967e-05	7.64842e-05	0.00019826	0.000411966	0.000248637	0.000575295	0.000393198	0.000192677	0.000145318	0.000148329	0.0113614	0.000247881	6.46593e-05	0.000431102
PWY-5686: UMP biosynthesis	0.0757761	0.00520647	0.0145904	0.0125196	8.31409e-08	0.0611858	0.0505967	0.0717748	0.0766523	0.00540612	0.0265526	0.00833539	1.28921e-09	0.0500997	0.0425515	0.057648	0.0786124	0.00455139	0.0342424	0.0235465	0.000626391	0.04437	0.0250511	0.0636889
PWY-5695: urate biosynthesis/inosine 5'-phosphate degradation	0.057238	0.00835114	0.0102507	0.0067653	2.20145e-09	0.0469873	0.0389037	0.0550709	0.0585591	0.00573539	0.0201609	0.0071734	4.35324e-09	0.0383982	0.0314873	0.045309	0.0631391	0.00628147	0.0249738	0.0166587	0.000110504	0.0381653	0.0241827	0.0521478
PWY-5705: allantoin degradation to glyoxylate III	6.29199e-05	3.15852e-05	3.21534e-06	9.09435e-06	0.00054953	5.97046e-05	3.35525e-05	8.58567e-05	5.78301e-05	4.42892e-05	0	0	0.00610215	5.78301e-05	2.17213e-05	9.39388e-05	4.54844e-05	1.86165e-05	9.29066e-06	2.05487e-05	0.0020036	3.61937e-05	1.53954e-05	5.6992e-05
PWY-5723: Rubisco shunt	0.000334376	0.000212327	0.00201491	0.00133357	0.00725396	-0.00168053	-0.00277231	-0.000588761	0.000212845	0.000123809	0.00316258	0.00227571	0.0063297	-0.00294974	-0.00480596	-0.00109352	0.000165149	0.000139737	0.00206297	0.00159563	0.0098429	-0.00189783	-0.00320029	-0.000595362
PWY-5747: 2-methylcitrate cycle II	2.38465e-05	3.63994e-05	0.000722662	0.000774683	0.034129	-0.000698815	-0.00133062	-6.70063e-05	1.32756e-05	1.25405e-05	0.000865286	0.000614521	0.00440687	-0.00085201	-0.00135306	-0.000350963	7.69411e-06	1.44213e-05	0.000115802	0.000109459	0.0235351	-0.000108108	-0.000197598	-1.86179e-05
PWY-5791: 1,4-dihydroxy-2-naphthoate biosynthesis II (plants)	7.78519e-05	0.000186484	0.00168242	0.000984819	0.0016186	-0.00160457	-0.00241235	-0.000796795	0	0	0.00408961	0.00263131	0.0022991	-0.00408961	-0.0062349	-0.00194431	1.33787e-05	3.78406e-05	0.00109106	0.000952981	0.0126362	-0.00107768	-0.00185483	-0.00030053
PWY-5837: 1,4-dihydroxy-2-naphthoate biosynthesis I	7.78519e-05	0.000186484	0.00168242	0.000984819	0.0016186	-0.00160457	-0.00241235	-0.000796795	0	0	0.00408961	0.00263131	0.0022991	-0.00408961	-0.0062349	-0.00194431	1.33787e-05	3.78406e-05	0.00109106	0.000952981	0.0126362	-0.00107768	-0.00185483	-0.00030053
PWY-5838: superpathway of menaquinol-8 biosynthesis I	0.000238603	0.000566695	0.00218912	0.000660261	1.09087e-05	-0.00195051	-0.00260388	-0.00129715	0	0	0.00519104	0.0019216	6.06927e-05	-0.00519104	-0.00675771	-0.00362436	4.48016e-05	0.000126718	0.00207856	0.00132813	0.00246906	-0.00203376	-0.00311812	-0.000949396
PWY-5855: ubiquinol-7 biosynthesis (prokaryotic)	8.18203e-06	2.31423e-05	0.000938191	0.00101726	0.0323286	-0.000930009	-0.00175945	-0.000100573	6.66291e-06	1.39522e-05	0.000669386	0.000486618	0.00485928	-0.000662723	-0.00105951	-0.000265936	0	0	0.000117363	8.62065e-05	0.00487294	-0.000117363	-0.000187647	-4.70791e-05
PWY-5856: ubiquinol-9 biosynthesis (prokaryotic)	8.18203e-06	2.31423e-05	0.000938191	0.00101726	0.0323286	-0.000930009	-0.00175945	-0.000100573	6.66291e-06	1.39522e-05	0.000669386	0.000486618	0.00485928	-0.000662723	-0.00105951	-0.000265936	0	0	0.000117363	8.62065e-05	0.00487294	-0.000117363	-0.000187647	-4.70791e-05
PWY-5857: ubiquinol-10 biosynthesis (prokaryotic)	8.18203e-06	2.31423e-05	0.000938191	0.00101726	0.0323286	-0.000930009	-0.00175945	-0.000100573	6.66291e-06	1.39522e-05	0.000669386	0.000486618	0.00485928	-0.000662723	-0.00105951	-0.000265936	0	0	0.000117363	8.62065e-05	0.00487294	-0.000117363	-0.000187647	-4.70791e-05
PWY-5861: superpathway of demethylmenaquinol-8 biosynthesis	0.000160994	0.000382647	0.0016151	0.000491467	8.13705e-06	-0.0014541	-0.00192323	-0.000984975	0	0	0.00379639	0.00145975	7.94852e-05	-0.00379639	-0.00498651	-0.00260626	2.99453e-05	8.4698e-05	0.00147966	0.000984388	0.00310731	-0.00144972	-0.00225321	-0.000646227
PWY-5863: superpathway of phylloquinol biosynthesis	8.54785e-05	0.000203577	0.000987795	0.000465823	0.000395513	-0.000902316	-0.00129814	-0.000506496	0	0	0.00125991	0.000450151	4.70971e-05	-0.00125991	-0.00162691	-0.0008929	1.50952e-05	4.26957e-05	0.000474968	0.000170248	4.0517e-05	-0.000459873	-0.000600247	-0.000319499
PWY-5897: superpathway of menaquinol-11 biosynthesis	0.000227744	0.000544692	0.00240554	0.000756815	9.77376e-06	-0.00217779	-0.00288243	-0.00147315	0	0	0.00787103	0.00424072	0.000774093	-0.00787103	-0.0113285	-0.00441358	3.99396e-05	0.000112966	0.00252396	0.00192538	0.00648576	-0.00248402	-0.00405461	-0.000913442
PWY-5898: superpathway of menaquinol-12 biosynthesis	0.000227744	0.000544692	0.00240554	0.000756815	9.77376e-06	-0.00217779	-0.00288243	-0.00147315	0	0	0.00787103	0.00424072	0.000774093	-0.00787103	-0.0113285	-0.00441358	3.99396e-05	0.000112966	0.00252396	0.00192538	0.00648576	-0.00248402	-0.00405461	-0.000913442
PWY-5899: superpathway of menaquinol-13 biosynthesis	0.000227744	0.000544692	0.00240554	0.000756815	9.77376e-06	-0.00217779	-0.00288243	-0.00147315	0	0	0.00787103	0.00424072	0.000774093	-0.00787103	-0.0113285	-0.00441358	3.99396e-05	0.000112966	0.00252396	0.00192538	0.00648576	-0.00248402	-0.00405461	-0.000913442
PWY-5913: TCA cycle VI (obligate autotrophs)	0.000368914	0.000598045	0.00837044	0.0064237	0.00777096	-0.00800153	-0.0132458	-0.00275723	0.000546779	0.00048608	0.00813854	0.005561	0.00476211	-0.00759176	-0.012131	-0.00305251	0.000496212	0.000594577	0.00489672	0.00268963	0.00154367	-0.00440051	-0.00661204	-0.00218898
PWY-5918: superpathay of heme biosynthesis from glutamate	0.000546893	0.000207441	0.00221603	0.000900312	0.00067165	-0.00166914	-0.00241002	-0.000928254	0.000475376	0.000154151	0.00344231	0.00172834	0.00123774	-0.00296693	-0.00437779	-0.00155608	0.000293346	0.00017959	0.00212527	0.000899662	0.000365616	-0.00183192	-0.0025704	-0.00109345
PWY-5920: superpathway of heme biosynthesis from glycine	0.000301825	0.00012626	0.000866297	0.000462617	0.00856292	-0.000564472	-0.000946827	-0.000182117	0.000224253	0.000107637	0.00121924	0.000660616	0.00265362	-0.000994987	-0.00153594	-0.000454036	0.000134982	9.39886e-05	0.000533583	0.000277375	0.00332809	-0.000398601	-0.000629907	-0.000167294
PWY-5941: glycogen degradation II (eukaryotic)	0.0148873	0.00249095	0.00315681	0.00400079	7.48262e-06	0.0117305	0.00814149	0.0153196	0.0155541	0.00127332	0.0073786	0.00219154	5.65386e-07	0.00817546	0.0062372	0.0101137	0.0131428	0.00174126	0.00610602	0.0033331	0.000187248	0.0070368	0.00414167	0.00993194
PWY-5971: palmitate biosynthesis II (bacteria and plants)	0.0202126	0.00437941	0.00317801	0.005503	5.06728e-06	0.0170346	0.0117417	0.0223275	0.023853	0.00158018	0.00232232	0.00435204	1.13872e-07	0.0215307	0.0178869	0.0251745	0.0159746	0.00585363	0.00346847	0.00655327	0.00100049	0.0125062	0.00591359	0.0190988
PWY-5973: cis-vaccenate biosynthesis	0.0405189	0.006824	0.00888877	0.0069472	8.84248e-08	0.0316301	0.0243312	0.038929	0.0389976	0.00476311	0.0160616	0.00643312	8.25869e-07	0.022936	0.0168948	0.0289772	0.0443617	0.00682072	0.020484	0.0127614	0.000517743	0.0238777	0.012754	0.0350014
PWY-5989: stearate biosynthesis II (bacteria and plants)	0.0292868	0.00696132	0.00795443	0.00261879	9.09976e-06	0.0213324	0.0154903	0.0271744	0.0299668	0.0052877	0.0150483	0.00474604	2.1821e-05	0.0149185	0.00958807	0.0202489	0.0336315	0.00491307	0.0178138	0.0100005	0.00181574	0.0158178	0.00720593	0.0244296
PWY-6113: superpathway of mycolate biosynthesis	0.00720443	0.00328861	0.00118694	0.00226585	0.000766459	0.00601749	0.00299311	0.00904187	0.0088175	0.0018718	0.000817086	0.00160331	1.07997e-07	0.00800041	0.00614965	0.00985118	0.00454668	0.00273715	0.000961024	0.00180343	0.008015	0.00358565	0.00109744	0.00607387
PWY-6121: 5-aminoimidazole ribonucleotide biosynthesis I	0.0571162	0.00408674	0.0129403	0.00789586	8.17498e-09	0.044176	0.0373271	0.0510248	0.0574108	0.00340502	0.020724	0.00610122	2.48394e-09	0.0366868	0.0313302	0.0420434	0.0563329	0.00326675	0.0284552	0.0176805	0.00198976	0.0278777	0.0133801	0.0423752
PWY-6122: 5-aminoimidazole ribonucleotide biosynthesis II	0.0589598	0.0042661	0.0140137	0.00938151	7.47248e-08	0.0449461	0.0369415	0.0529507	0.059344	0.00358731	0.0223796	0.00646881	4.68377e-09	0.0369644	0.0312913	0.0426375	0.0591709	0.00264008	0.0290243	0.018245	0.00152447	0.0301466	0.0152211	0.0450722
PWY-6123: inosine-5'-phosphate biosynthesis I	0.0345524	0.00493498	0.00682676	0.00593548	3.00948e-08	0.0277256	0.0219245	0.0335268	0.0354852	0.00429415	0.0133266	0.00463096	3.21949e-08	0.0221586	0.017423	0.0268943	0.037129	0.00445815	0.0174598	0.0114111	0.000974284	0.0196693	0.0100667	0.0292718
PWY-6124: inosine-5'-phosphate biosynthesis II	0.0323559	0.00481472	0.00662188	0.00516306	1.8793e-08	0.025734	0.0204407	0.0310273	0.0332	0.00413062	0.0123452	0.00429301	3.19699e-08	0.0208548	0.0163891	0.0253205	0.033927	0.00420625	0.0161335	0.0102722	0.000933659	0.0177935	0.00911691	0.0264701
PWY-6125: superpathway of guanosine nucleotides de novo biosynthesis II	0.034645	0.00957185	0.00759273	0.00603038	1.1056e-05	0.0270523	0.0184428	0.0356617	0.0363006	0.00676293	0.0182053	0.00701903	7.95288e-05	0.0180954	0.0107892	0.0254016	0.0399994	0.00581566	0.0223967	0.0135752	0.00636279	0.0176027	0.0060897	0.0291156
PWY-6126: superpathway of adenosine nucleotides de novo biosynthesis II	0.04032	0.0100661	0.00908865	0.00623457	4.06447e-06	0.0312314	0.0222116	0.0402511	0.0420121	0.00698116	0.0201768	0.00770281	2.15541e-05	0.0218353	0.0140377	0.029633	0.0452937	0.00603401	0.0239432	0.0145226	0.00289583	0.0213504	0.00906822	0.0336327
PWY-6145: superpathway of sialic acids and CMP-sialic acids biosynthesis	0.000207111	0.000111727	0	0	0.000780315	0.000207111	0.00011602	0.000298201	0.000203659	0.000104198	8.02016e-06	2.26844e-05	0.000624968	0.000195639	0.000109987	0.00028129	8.45735e-05	8.66637e-05	8.48382e-06	2.39959e-05	0.0397191	7.60897e-05	4.42893e-06	0.00014775
PWY-6147: 6-hydroxymethyl-dihydropterin diphosphate biosynthesis I	0.0143231	0.00237222	0.0026438	0.00146051	1.88801e-08	0.0116793	0.00955644	0.0138022	0.0150475	0.00225452	0.00498185	0.00278169	7.97716e-07	0.0100657	0.00737264	0.0127587	0.0156923	0.00240744	0.0037347	0.00237412	2.74103e-08	0.0119576	0.00942337	0.0144918
PWY-6151: S-adenosyl-L-methionine cycle I	0.0471489	0.00314288	0.00831905	0.00709861	2.06292e-08	0.0388299	0.0327901	0.0448696	0.049188	0.00302945	0.0149869	0.0072753	1.22373e-07	0.0342011	0.028047	0.0403553	0.0476198	0.00455111	0.0176368	0.0140665	0.00021553	0.0299829	0.0182799	0.041686
PWY-6163: chorismate biosynthesis from 3-dehydroquinate	0.0499524	0.00276289	0.0111224	0.00733098	5.23152e-08	0.03883	0.032677	0.0449831	0.0491896	0.00375504	0.0178487	0.00700352	8.9235e-08	0.0313408	0.025233	0.0374486	0.0475811	0.00374069	0.0234491	0.0139926	0.00105604	0.024132	0.0125743	0.0356896
PWY-6168: flavin biosynthesis III (fungi)	0.0431754	0.00665864	0.00579468	0.00561421	2.42183e-09	0.0373807	0.0308377	0.0439237	0.0440065	0.00625527	0.0145964	0.00674564	1.14563e-07	0.02941	0.0225118	0.0363083	0.0443681	0.0047976	0.0191625	0.0137526	0.000643264	0.0252056	0.0137187	0.0366925
PWY-6182: superpathway of salicylate degradation	1.23551e-05	3.49455e-05	0.000602466	0.000603599	0.0244958	-0.000590111	-0.00108248	-9.77463e-05	0	0	0.00069359	0.000529285	0.00598682	-0.00069359	-0.00112511	-0.000262066	0	0	0.00022667	0.000213572	0.0170224	-0.00022667	-0.000400794	-5.2546e-05
PWY-6185: 4-methylcatechol degradation (ortho cleavage)	1.65658e-05	4.68553e-05	0.000529278	0.000544563	0.0287427	-0.000512712	-0.000957203	-6.82206e-05	0	0	0.000647713	0.00046242	0.0041666	-0.000647713	-0.00102472	-0.000270704	0	0	0.000175735	0.000122863	0.00370687	-0.000175735	-0.000275905	-7.55651e-05
PWY-621: sucrose degradation III (sucrose invertase)	0.00736867	0.00260869	0.00355949	0.00164519	0.0037657	0.00380918	0.00146224	0.00615611	0.00728251	0.00174584	0.00320306	0.000892167	7.64641e-05	0.00407945	0.00256791	0.00559099	0.00573606	0.00137765	0.00232293	0.00104398	5.32687e-05	0.00341313	0.00210985	0.00471641
PWY-6263: superpathway of menaquinol-8 biosynthesis II	0.00182594	0.000938083	0.000168631	0.000239914	0.000907373	0.00165731	0.000883437	0.00243118	0.0020084	0.000622368	0.00028302	0.000221079	2.36165e-05	0.00172538	0.001205	0.00224577	0.00165864	0.000644249	0.000419161	0.000441396	0.000496531	0.00123948	0.000647888	0.00183107
PWY-6277: superpathway of 5-aminoimidazole ribonucleotide biosynthesis	0.0589598	0.0042661	0.0140137	0.00938151	7.47248e-08	0.0449461	0.0369415	0.0529507	0.059344	0.00358731	0.0223796	0.00646881	4.68377e-09	0.0369644	0.0312913	0.0426375	0.0591709	0.00264008	0.0290243	0.018245	0.00152447	0.0301466	0.0152211	0.0450722
PWY-6282: palmitoleate biosynthesis I (from (5Z)-dodec-5-enoate)	0.0357048	0.00652235	0.0101088	0.00502173	2.6064e-07	0.0255961	0.0193936	0.0317986	0.0356495	0.00483246	0.017304	0.00632772	9.85494e-06	0.0183454	0.0123442	0.0243467	0.0398207	0.00533786	0.0207331	0.0124219	0.0021655	0.0190876	0.00854975	0.0296255
PWY-6284: superpathway of unsaturated fatty acids biosynthesis (E. coli)	0.00224986	0.00131564	0.000390905	0.000776164	0.00438879	0.00185895	0.000691916	0.00302598	0.00257226	0.000738624	0.000245359	0.000475815	3.38111e-06	0.0023269	0.00165911	0.00299469	0.00130439	0.000894261	0.000247788	0.000463602	0.0117591	0.0010566	0.000280734	0.00183247
PWY-6285: superpathway of fatty acids biosynthesis (E. coli)	0.00414627	0.00216865	0.000720704	0.00141153	0.0022416	0.00342556	0.00146003	0.0053911	0.00482103	0.00125144	0.000461285	0.000889752	1.06232e-06	0.00435975	0.00319872	0.00552078	0.00249804	0.00160595	0.000483018	0.000903645	0.00884221	0.00201503	0.000603031	0.00342702
PWY-6305: putrescine biosynthesis IV	0.0101542	0.00262534	0.00389404	0.00173136	6.45714e-05	0.00626018	0.00387306	0.0086473	0.00926106	0.00197549	0.00479117	0.00237781	0.000909883	0.00446989	0.00214657	0.00679321	0.00798283	0.00210609	0.00346493	0.00108496	0.000163264	0.00451791	0.00269235	0.00634347
PWY-6309: L-tryptophan degradation XI (mammalian, via kynurenine)	7.94711e-05	5.97055e-05	0	0	0.00550654	7.94711e-05	3.07935e-05	0.000128149	8.77912e-05	4.43094e-05	0	0	0.000507853	8.77912e-05	5.1666e-05	0.000123916	3.30478e-05	3.98674e-05	0	0	0.0470759	3.30478e-05	5.44114e-07	6.55516e-05
PWY-6317: galactose degradation I (Leloir pathway)	0.0280742	0.00787488	0.00568459	0.00512439	1.04034e-05	0.0223896	0.0152527	0.0295265	0.0282434	0.00478008	0.00645418	0.00324038	3.95248e-08	0.0217892	0.0174122	0.0261662	0.0230727	0.00479251	0.00755271	0.00442617	5.00424e-06	0.01552	0.0106279	0.020412
PWY-6385: peptidoglycan biosynthesis III (mycobacteria)	0.056301	0.00674958	0.0120974	0.00813662	3.72266e-09	0.0442036	0.036258	0.0521491	0.0553773	0.00491774	0.0217022	0.00637339	5.11386e-09	0.0336751	0.0276099	0.0397404	0.051516	0.00493254	0.0273039	0.0151144	0.00166177	0.0242121	0.011632	0.0367922
PWY-6386: UDP-N-acetylmuramoyl-pentapeptide biosynthesis II (lysine-containing)	0.0788198	0.00703771	0.0138612	0.00992974	3.10712e-10	0.0649586	0.0557545	0.0741627	0.0779204	0.00577114	0.025683	0.00855531	9.13719e-10	0.0522374	0.0444135	0.0600612	0.0792668	0.00659213	0.0342223	0.0216557	0.000267601	0.0450444	0.0270757	0.0630131
PWY-6387: UDP-N-acetylmuramoyl-pentapeptide biosynthesis I (meso-diaminopimelate containing)	0.0779293	0.00733311	0.0133129	0.00999486	3.35014e-10	0.0646165	0.0552568	0.0739761	0.0775454	0.00610336	0.0255536	0.0086568	1.00146e-09	0.0519918	0.0439796	0.0600039	0.0793852	0.00678902	0.0337729	0.0218092	0.000254032	0.0456123	0.0274991	0.0637254
PWY-6470: peptidoglycan biosynthesis V (&beta;-lactam resistance)	0.00022168	0.000108751	8.60359e-06	2.43346e-05	0.000462944	0.000213076	0.000123635	0.000302517	0.000226342	0.000133196	0	0	0.00134455	0.000226342	0.000117747	0.000334936	0.000115332	9.48815e-05	1.02179e-05	2.89007e-05	0.0142029	0.000105114	2.63847e-05	0.000183844
PWY-6478: GDP-D-glycero-&alpha;-D-manno-heptose biosynthesis	0.00029989	0.000109645	8.47645e-06	2.3975e-05	5.01372e-05	0.000291414	0.000201277	0.00038155	0.000268821	8.07253e-05	3.16793e-05	3.35796e-05	1.15078e-05	0.000237141	0.000168863	0.00030542	0.000396515	0.000190927	7.88862e-05	7.70544e-05	0.00124913	0.000317629	0.000156553	0.000478705
PWY-6507: 4-deoxy-L-threo-hex-4-enopyranuronate degradation	0.0104036	0.0040218	0.00301962	0.00146484	0.000626801	0.00738399	0.00401603	0.0107519	0.0109597	0.00198141	0.00264778	0.00121256	1.31738e-07	0.00831194	0.0065411	0.0100828	0.00820364	0.00229552	0.00213328	0.0010962	2.56737e-05	0.00607036	0.00410066	0.00804006
PWY-6527: stachyose degradation	0.0233251	0.00804873	0.00483004	0.00467142	8.71652e-05	0.018495	0.0113779	0.0256121	0.0232292	0.0040869	0.00651357	0.00263259	1.6247e-07	0.0167157	0.0130208	0.0204106	0.0183193	0.00425165	0.0081784	0.0042186	0.000200854	0.0101409	0.00565178	0.01463
PWY-6531: mannitol cycle	0.00059855	0.000361737	8.43644e-05	0.000162679	0.00365214	0.000514185	0.000205907	0.000822464	0.000609129	0.000179016	8.05658e-06	2.27874e-05	1.06568e-05	0.000601072	0.000454743	0.000747401	0.000289599	0.000113837	0.000132205	8.59263e-05	0.00706077	0.000157394	4.98391e-05	0.000264948
PWY-6545: pyrimidine deoxyribonucleotides de novo biosynthesis III	0.0155488	0.00365004	0.00295631	0.0027657	1.26578e-06	0.0125925	0.00913965	0.0160454	0.0160809	0.00196488	0.00407161	0.00511602	8.91955e-05	0.0120093	0.00770959	0.016309	0.0159621	0.00329717	0.00345134	0.00334933	1.20931e-06	0.0125107	0.00898807	0.0160334
PWY-6572: chondroitin sulfate degradation I (bacterial)	0.000328537	0.000105042	4.5085e-06	1.2752e-05	2.0499e-05	0.000324029	0.000238187	0.00040987	0.00033697	7.45607e-05	4.59434e-05	7.69104e-05	9.36858e-07	0.000291026	0.000210734	0.000371318	0.000277737	0.000108242	1.9922e-05	2.92818e-05	0.000102318	0.000257815	0.000168376	0.000347253
PWY-6590: superpathway of Clostridium acetobutylicum acidogenic fermentation	0.00794002	0.00324895	0.000836372	0.00116897	0.000166128	0.00710365	0.00438497	0.00982232	0.00758648	0.00205194	0.00242439	0.00101851	3.94978e-05	0.00516209	0.00339266	0.00693151	0.00560139	0.00186173	0.00198651	0.000455796	0.000479862	0.00361488	0.00208075	0.00514901
PWY-6608: guanosine nucleotides degradation III	0.0121202	0.00288455	0.00494243	0.00198145	4.37226e-05	0.00717775	0.00452713	0.00982837	0.0128835	0.00299487	0.0081331	0.00324796	0.00782536	0.0047504	0.00143737	0.00806344	0.01063	0.00297341	0.00661139	0.0041734	0.0430239	0.00401865	0.000144422	0.00789288
PWY-6609: adenine and adenosine salvage III	0.040202	0.00322924	0.00659598	0.0035228	1.19904e-12	0.033606	0.030022	0.03719	0.0402528	0.0024167	0.00887962	0.00345123	3.50941e-12	0.0313732	0.028185	0.0345613	0.0376517	0.00266082	0.0121458	0.00788781	6.65684e-06	0.0255059	0.0189297	0.0320821
PWY-6612: superpathway of tetrahydrofolate biosynthesis	0.000485733	0.000193799	0.00161279	0.000951095	0.0099665	-0.00112706	-0.00190799	-0.00034612	0.000301141	0.000179595	0.00323986	0.00216038	0.00486077	-0.00293872	-0.00470196	-0.00117548	0.00028117	0.000134486	0.000593491	0.000328502	0.0308269	-0.000312321	-0.000589792	-3.48506e-05
PWY-6628: superpathway of L-phenylalanine biosynthesis	0.0138165	0.000661128	0.00585424	0.0015364	4.04711e-08	0.00796221	0.00665866	0.00926577	0.013678	0.00132843	0.00983806	0.00387088	0.0244277	0.00383989	0.0006097	0.00707009	0.0116981	0.000908204	0.00733635	0.00288709	0.00244135	0.00436178	0.00196288	0.00676068
PWY-6700: queuosine biosynthesis	0.0742037	0.0171709	0.0140671	0.0128801	1.04077e-06	0.0601366	0.0439457	0.0763274	0.0806515	0.0149929	0.0283601	0.0118386	1.18884e-06	0.0522914	0.0379106	0.0666722	0.0842923	0.00953151	0.0378349	0.023658	0.000364856	0.0464574	0.026501	0.0664137
PWY-6703: preQ0 biosynthesis	0.0484058	0.00983865	0.00923938	0.00813779	2.48634e-07	0.0391664	0.0295693	0.0487635	0.0522348	0.00953212	0.0202527	0.00859258	2.91985e-06	0.0319821	0.0223552	0.041609	0.0571663	0.00777983	0.029363	0.0200006	0.00410541	0.0278033	0.0109781	0.0446284
PWY-6708: ubiquinol-8 biosynthesis (prokaryotic)	8.18203e-06	2.31423e-05	0.000938191	0.00101726	0.0323286	-0.000930009	-0.00175945	-0.000100573	6.66291e-06	1.39522e-05	0.000669386	0.000486618	0.00485928	-0.000662723	-0.00105951	-0.000265936	0	0	0.000117363	8.62065e-05	0.00487294	-0.000117363	-0.000187647	-4.70791e-05
PWY-6731: starch degradation III	0.00114595	0.000391788	0.000231552	0.000336764	0.000138067	0.000914403	0.000526477	0.00130233	0.00121679	0.000366702	0.000368105	0.000305949	0.000136354	0.000848688	0.000489812	0.00120756	0.00100284	0.000466945	0.000438584	0.000264005	0.0110246	0.000564258	0.000153357	0.000975159
PWY-6737: starch degradation V	0.0660456	0.0137106	0.0134749	0.0135141	8.73351e-07	0.0525707	0.0381417	0.0669998	0.0663025	0.00849267	0.0167839	0.00627868	1.36567e-09	0.0495186	0.041547	0.0574902	0.0594603	0.0071304	0.0236264	0.0152864	7.81326e-05	0.0358339	0.0227538	0.048914
PWY-6749: CMP-legionaminate biosynthesis I	0.00488001	0.000945423	0.000442393	0.000538438	4.26158e-08	0.00443762	0.00360457	0.00527066	0.00546954	0.00101158	0.0016953	0.00108008	2.11772e-06	0.00377423	0.00266472	0.00488375	0.00621363	0.00107521	0.00215734	0.00179265	0.000101447	0.00405629	0.00246085	0.00565174
PWY-6823: molybdenum cofactor biosynthesis	3.09304e-05	3.92999e-05	0.00069328	0.000547142	0.009013	-0.000662349	-0.00110879	-0.000215911	4.46893e-06	1.264e-05	0.00078147	0.00051333	0.00268021	-0.000777001	-0.00119556	-0.000358447	0	0	0.000176736	6.77153e-05	7.75101e-05	-0.000176736	-0.000231944	-0.000121528
PWY-6837: fatty acid beta-oxidation V (unsaturated, odd number, di-isomerase-dependent)	5.6989e-05	0.000116089	0.00329041	0.0026154	0.00810799	-0.00323342	-0.00536638	-0.00110046	6.34098e-06	1.39238e-05	0.0025979	0.00190681	0.00491803	-0.00259156	-0.00414619	-0.00103693	0	0	0.00135261	0.00103662	0.00612464	-0.00135261	-0.00219776	-0.000507465
PWY-6863: pyruvate fermentation to hexanol	0.00254838	0.00136147	6.13809e-05	7.5405e-05	0.000848488	0.002487	0.00137647	0.00359753	0.00219268	0.000921117	0.00027665	0.000303841	0.000256963	0.00191603	0.00114896	0.0026831	0.00214845	0.00125321	0.00037747	0.000575303	0.0038125	0.00177098	0.00070059	0.00284138
PWY-6876: isopropanol biosynthesis	0.00017764	8.79334e-05	3.3787e-06	9.55641e-06	0.000485172	0.000174262	0.000102436	0.000246087	0.000171758	0.000115288	4.52284e-06	1.27925e-05	0.00336739	0.000167235	7.30585e-05	0.000261412	0.000171982	0.000127527	1.9745e-05	2.26461e-05	0.00960564	0.000152237	4.7718e-05	0.000256757
PWY-6883: pyruvate fermentation to butanol II	0.00156227	0.00054175	0.000308605	0.000225287	9.46285e-05	0.00125367	0.000795457	0.00171187	0.00175278	0.00056389	0.000300167	0.000231441	3.80122e-05	0.00145262	0.00097622	0.00192901	0.00135881	0.000721081	0.000392355	0.000414781	0.00603108	0.000966454	0.000329914	0.00160299
PWY-6891: thiazole biosynthesis II (Bacillus)	0.000192918	0.000159297	0.00115684	0.000890811	0.0155983	-0.00096392	-0.00169407	-0.000233767	0.000136266	7.24934e-05	0.0022136	0.00174307	0.00976671	-0.00207733	-0.00349883	-0.000655837	0.000249969	0.000221835	0.000476065	0.00016961	0.0369553	-0.000226096	-0.000436566	-1.56264e-05
PWY-6897: thiamin salvage II	0.0182822	0.00297301	0.005089	0.00247196	6.01158e-08	0.0131932	0.0102875	0.016099	0.0210769	0.00393847	0.0077897	0.00261283	1.5416e-06	0.0132872	0.00970078	0.0168736	0.0181732	0.00275115	0.0113843	0.00810222	0.049128	0.00678888	3.15732e-05	0.0135462
PWY-7007: methyl ketone biosynthesis	0.00250576	0.000543744	0.000272189	0.000344542	1.58352e-07	0.00223357	0.00174385	0.00272328	0.00246607	0.000542288	0.00146563	0.000756775	0.00854533	0.00100045	0.000296745	0.00170415	0.00206897	0.000613249	0.00135715	0.000637812	0.0370078	0.000711821	4.85782e-05	0.00137506
PWY-7013: L-1,2-propanediol degradation	0.000693976	0.00063623	0.00575322	0.00454816	0.0136546	-0.00505924	-0.00877904	-0.00133944	0.000658094	0.000379471	0.00528893	0.00335705	0.00447301	-0.00463083	-0.00737336	-0.00188831	0.000478583	0.000344972	0.00379106	0.00240528	0.00448138	-0.00331248	-0.00528002	-0.00134494
PWY-7090: UDP-2,3-diacetamido-2,3-dideoxy-&alpha;-D-mannuronate biosynthesis	0.000318293	6.46818e-05	8.03181e-05	0.000205469	0.0113594	0.000237974	6.72431e-05	0.000408706	0.000363513	8.08558e-05	5.70375e-05	8.61446e-05	1.71238e-06	0.000306475	0.000217896	0.000395055	0.000369466	6.31353e-05	6.84611e-05	0.000108877	1.42326e-05	0.000301005	0.000204747	0.000397263
PWY-7111: pyruvate fermentation to isobutanol (engineered)	0.0354143	0.00412255	0.0095847	0.00646905	2.20281e-07	0.0258296	0.0199957	0.0316635	0.0369748	0.00436888	0.0123208	0.00495468	1.50313e-08	0.024654	0.0196967	0.0296113	0.0334433	0.00237265	0.0151514	0.00858636	0.000234728	0.0182919	0.0111924	0.0253913
PWY-7117: C4 photosynthetic carbon assimilation cycle, PEPCK type	0.00055596	0.000877743	0.00520863	0.00319811	0.0031258	-0.00465267	-0.0072964	-0.00200895	0.00085984	0.000667716	0.00943059	0.00574111	0.00284652	-0.00857075	-0.0132615	-0.00388001	0.00076789	0.000858205	0.00562057	0.00231988	0.000231709	-0.00485268	-0.00679736	-0.002908
PWY-7118: chitin degradation to ethanol	6.4872e-05	9.9304e-05	0.000420671	0.000185091	0.000415324	-0.000355799	-0.000517234	-0.000194363	5.16743e-05	6.48109e-05	0.000546658	0.000337802	0.00308634	-0.000494984	-0.000772108	-0.00021786	1.01351e-05	2.86664e-05	0.000224134	0.000115649	0.000667538	-0.000213999	-0.000309327	-0.000118671
PWY-7184: pyrimidine deoxyribonucleotides de novo biosynthesis I	0.0291813	0.00864659	0.00650225	0.00514344	2.40676e-05	0.0226791	0.0149965	0.0303616	0.0302794	0.00604235	0.0154899	0.0047635	6.60473e-05	0.0147895	0.00899709	0.020582	0.0333463	0.00529232	0.0187983	0.0111593	0.00636907	0.014548	0.00498058	0.0241154
PWY-7187: pyrimidine deoxyribonucleotides de novo biosynthesis II	0.0347092	0.00699693	0.00780924	0.00621819	4.96515e-07	0.0269	0.0198763	0.0339237	0.0369307	0.00442515	0.0158995	0.0048458	1.13093e-07	0.0210312	0.0161095	0.0259529	0.0392596	0.00442453	0.0200259	0.012063	0.00168964	0.0192338	0.00912739	0.0293402
PWY-7196: superpathway of pyrimidine ribonucleosides salvage	0.0200186	0.00369595	0.00377891	0.00258494	6.06812e-08	0.0162397	0.0128266	0.0196527	0.0199028	0.00242675	0.00639438	0.00226857	3.99028e-09	0.0135084	0.0110177	0.0159992	0.018026	0.00186338	0.0074216	0.00480541	0.000147116	0.0106044	0.00656291	0.0146459
PWY-7197: pyrimidine deoxyribonucleotide phosphorylation	0.0296226	0.00868532	0.00728409	0.00685845	3.94749e-05	0.0223385	0.0140075	0.0306694	0.0312763	0.0049598	0.0144559	0.0047771	3.54459e-06	0.0168204	0.0116586	0.0219822	0.034703	0.00570295	0.0184311	0.0116266	0.00415192	0.0162719	0.00626178	0.0262821
PWY-7198: pyrimidine deoxyribonucleotides de novo biosynthesis IV	0.00180966	0.000501429	0.00050853	0.000270442	2.78291e-05	0.00130113	0.000863415	0.00173884	0.00187395	0.000715002	0.000797444	0.000364777	0.00259771	0.0010765	0.000457603	0.0016954	0.001153	0.000422168	0.000356434	0.000229217	0.000485556	0.000796568	0.000427644	0.00116549
PWY-7199: pyrimidine deoxyribonucleosides salvage	0.0230803	0.0022118	0.00556263	0.00235517	5.81384e-11	0.0175177	0.0150953	0.01994	0.0233555	0.00147509	0.0116688	0.00388882	1.07046e-05	0.0116867	0.00842122	0.0149521	0.0259284	0.00225567	0.0130328	0.00574202	0.000126405	0.0128955	0.00806159	0.0177295
PWY-7204: pyridoxal 5'-phosphate salvage II (plants)	2.92311e-05	8.26781e-05	0.00195999	0.00146062	0.0056988	-0.00193075	-0.00312218	-0.000739328	5.10091e-06	9.54568e-06	0.00219466	0.00155995	0.00411876	-0.00218956	-0.00346139	-0.00091773	0	0	0.00032677	0.000299683	0.0150239	-0.00032677	-0.000571101	-8.24394e-05
PWY-7208: superpathway of pyrimidine nucleobases salvage	0.0375634	0.0101629	0.00818716	0.00732009	9.30578e-06	0.0293762	0.0199118	0.0388406	0.0405705	0.00647188	0.0154204	0.00723846	1.83379e-06	0.0251501	0.0178652	0.0324349	0.0453605	0.00500404	0.0213425	0.0138725	0.00095863	0.024018	0.0124079	0.0356282
PWY-7210: pyrimidine deoxyribonucleotides biosynthesis from CTP	0.00244553	0.000563598	0.000668703	0.00031774	3.7156e-06	0.00177683	0.00128113	0.00227253	0.00256724	0.000937698	0.00110285	0.000494173	0.00204177	0.00146439	0.000648821	0.00227996	0.00160813	0.00057179	0.000502165	0.00032224	0.000400242	0.00110596	0.000603091	0.00160884
PWY-7211: superpathway of pyrimidine deoxyribonucleotides de novo biosynthesis	0.0218236	0.00449007	0.00426266	0.00317338	2.59699e-07	0.0175609	0.0134023	0.0217195	0.0217331	0.00272822	0.00772339	0.00248765	1.11e-08	0.0140097	0.0112406	0.0167789	0.0203219	0.00230937	0.00920739	0.00584971	0.000473353	0.0111145	0.00618801	0.016041
PWY-7219: adenosine ribonucleotides de novo biosynthesis	0.108512	0.00796679	0.0190275	0.0176055	4.09118e-08	0.0894843	0.0744707	0.104498	0.110409	0.00650309	0.0332158	0.0138617	1.33364e-08	0.0771928	0.0653238	0.0890618	0.116526	0.00751375	0.0468658	0.0335231	0.000306052	0.0696602	0.0420889	0.0972316
PWY-7220: adenosine deoxyribonucleotides de novo biosynthesis II	0.0236988	0.00693683	0.00782183	0.00252264	0.000114333	0.015877	0.0100685	0.0216855	0.0246053	0.00492845	0.0146625	0.00572358	0.00191089	0.00994273	0.00427154	0.0156139	0.0265436	0.00419648	0.0158947	0.00883598	0.0100575	0.0106488	0.00307204	0.0182256
PWY-7221: guanosine ribonucleotides de novo biosynthesis	0.0641467	0.00672135	0.0126084	0.0121245	1.44291e-07	0.0515382	0.0409058	0.0621707	0.0649648	0.00598102	0.0242245	0.0101962	2.54236e-07	0.0407403	0.031706	0.0497747	0.0726531	0.00667883	0.0345318	0.022855	0.00129533	0.0381212	0.0191874	0.057055
PWY-7222: guanosine deoxyribonucleotides de novo biosynthesis II	0.0236988	0.00693683	0.00782183	0.00252264	0.000114333	0.015877	0.0100685	0.0216855	0.0246053	0.00492845	0.0146625	0.00572358	0.00191089	0.00994273	0.00427154	0.0156139	0.0265436	0.00419648	0.0158947	0.00883598	0.0100575	0.0106488	0.00307204	0.0182256
PWY-7228: superpathway of guanosine nucleotides de novo biosynthesis I	0.0436035	0.013404	0.00940623	0.00846294	3.19826e-05	0.0341973	0.0221351	0.0462595	0.0468058	0.00981514	0.0214124	0.00849709	4.89436e-05	0.0253934	0.015647	0.0351398	0.0543832	0.00811928	0.0291439	0.0196085	0.0065914	0.0252393	0.00866081	0.0418178
PWY-7229: superpathway of adenosine nucleotides de novo biosynthesis I	0.0486958	0.0105994	0.0109182	0.00762493	8.12146e-07	0.0377776	0.0279102	0.0476449	0.0513078	0.00727026	0.0225104	0.00864445	2.45599e-06	0.0287974	0.0203113	0.0372835	0.055113	0.00615929	0.0275798	0.0174145	0.00179462	0.0275332	0.012976	0.0420903
PWY-7234: inosine-5'-phosphate biosynthesis III	0.0209463	0.00601525	0.00335832	0.00204947	1.57282e-05	0.017588	0.0125704	0.0226057	0.0194839	0.00313965	0.00645917	0.00198004	1.41876e-07	0.0130247	0.0102001	0.0158493	0.020891	0.00603249	0.00790714	0.00540262	0.000348081	0.0129838	0.00690836	0.0190593
PWY-7242: D-fructuronate degradation	0.0107631	0.00448486	0.00341526	0.00166925	0.00140177	0.00734779	0.00358675	0.0111088	0.0112653	0.00214141	0.00392306	0.00197934	2.50976e-06	0.00734221	0.00515553	0.00952889	0.00836402	0.00243623	0.00235498	0.00101331	5.48029e-05	0.00600904	0.00394846	0.00806963
PWY-724: superpathway of L-lysine, L-threonine and L-methionine biosynthesis II	0.0354647	0.00295259	0.00821643	0.00398351	1.49758e-10	0.0272483	0.0235062	0.0309903	0.0351235	0.00239089	0.0138208	0.00625814	3.41178e-06	0.0213027	0.0160451	0.0265603	0.0348612	0.00188131	0.0181508	0.0109905	0.00249888	0.0167104	0.00770632	0.0257144
PWY-7269: NAD/NADP-NADH/NADPH mitochondrial interconversion (yeast)	8.53363e-06	2.41367e-05	0.00144498	0.0012487	0.0116353	-0.00143645	-0.00245456	-0.000418331	0	0	0.0011787	0.000887645	0.00557739	-0.0011787	-0.00190239	-0.000455003	0	0	0.000754043	0.000660011	0.0120318	-0.000754043	-0.00129215	-0.000215939
PWY-7279: aerobic respiration II (cytochrome c) (yeast)	6.62086e-05	0.000155372	0.00218441	0.00154853	0.00469935	-0.0021182	-0.00338271	-0.000853694	1.62136e-05	2.09387e-05	0.00130705	0.000807476	0.00194321	-0.00129084	-0.00194924	-0.000632439	1.5552e-06	4.39877e-06	0.000393857	0.000338082	0.0111533	-0.000392302	-0.000667945	-0.000116658
PWY-7282: 4-amino-2-methyl-5-phosphomethylpyrimidine biosynthesis (yeast)	0.0010386	0.000339858	0.00495112	0.00163064	0.000110808	-0.00391253	-0.00525191	-0.00257314	0.00089495	0.000477337	0.00544527	0.0033743	0.00504029	-0.00455032	-0.00731027	-0.00179037	0.000653904	0.000321614	0.00658182	0.00416976	0.00380668	-0.00592791	-0.00933063	-0.00252519
PWY-7288: fatty acid &beta;-oxidation (peroxisome, yeast)	0.000114744	8.75829e-05	7.87277e-06	2.22675e-05	0.00855282	0.000106871	3.46312e-05	0.000179112	7.27079e-05	6.05515e-05	0	0	0.00941229	7.27079e-05	2.33405e-05	0.000122075	7.9414e-05	8.46425e-05	0	0	0.029088	7.9414e-05	1.04053e-05	0.000148423
PWY-7323: superpathway of GDP-mannose-derived O-antigen building blocks biosynthesis	0.0207205	0.00253516	0.00363207	0.00266081	5.56151e-10	0.0170885	0.0143334	0.0198435	0.0205799	0.00195867	0.00687217	0.00240402	1.83675e-09	0.0137077	0.0113759	0.0160396	0.0200636	0.00176239	0.00934044	0.00539478	0.000363323	0.0107231	0.00623271	0.0152136
PWY-7332: superpathway of UDP-N-acetylglucosamine-derived O-antigen building blocks biosynthesis	0.000563656	0.000330304	0	0	0.00131023	0.000563656	0.00029436	0.000832951	0.000506643	0.00018521	0	0	5.54939e-05	0.000506643	0.000355642	0.000657644	0.000510456	0.00015313	0	0	1.31475e-05	0.000510456	0.00038561	0.000635302
PWY-7345: superpathway of anaerobic sucrose degradation	0.00018857	0.000533355	0.00258242	0.000783652	4.79098e-06	-0.00239385	-0.00311218	-0.00167553	0.000127731	0.000361279	0.00552595	0.00249676	0.000259055	-0.00539822	-0.00744072	-0.00335571	0	0	0.00303963	0.00134744	0.000213521	-0.00303963	-0.0041382	-0.00194107
PWY-7384: anaerobic energy metabolism (invertebrates, mitochondrial)	0.00187086	0.000660028	0.000406777	0.000531188	0.000186245	0.00146408	0.000826719	0.00210145	0.00205305	0.000658767	0.00110696	0.000651968	0.0107235	0.000946092	0.000251418	0.00164077	0.00200153	0.000485236	0.00130737	0.000604837	0.0227645	0.000694158	0.00011075	0.00127757
PWY-7388: octanoyl-[acyl-carrier protein] biosynthesis (mitochondria, yeast)	0.035013	0.0053007	0.0105031	0.00393928	3.05303e-08	0.0245099	0.0195264	0.0294934	0.0350672	0.00312316	0.0160738	0.00631998	7.2168e-06	0.0189935	0.0135469	0.0244401	0.0365585	0.00407768	0.0166476	0.00714778	1.32973e-05	0.0199108	0.0136107	0.026211
PWY-7392: taxadiene biosynthesis (engineered)	0.00385486	0.00110941	0.00117371	0.000568849	5.60894e-05	0.00268115	0.00172016	0.00364214	0.00393132	0.000811161	0.0016293	0.000555252	1.08588e-05	0.00230202	0.00155734	0.0030467	0.00258674	0.000451332	0.0010981	0.000829017	0.000724698	0.00148864	0.000763854	0.00221342
PWY-7400: L-arginine biosynthesis IV (archaebacteria)	0.032352	0.0059673	0.0095998	0.00724837	4.70108e-06	0.0227522	0.0156942	0.0298101	0.0327788	0.00338873	0.0138548	0.00321438	4.12365e-09	0.018924	0.0154225	0.0224255	0.029175	0.00347803	0.0149371	0.00684528	0.00021354	0.0142379	0.00831615	0.0201597
PWY-7409: phospholipid remodeling (phosphatidylethanolamine, yeast)	2.19265e-05	6.20174e-05	0.00105808	0.000992575	0.0183567	-0.00103616	-0.00184588	-0.000226428	1.97769e-06	5.59374e-06	0.00130619	0.00103919	0.00751223	-0.00130421	-0.00215146	-0.000456955	0	0	0.000682277	0.000513726	0.00557284	-0.000682277	-0.00110112	-0.000263438
PWY-7456: mannan degradation	0.0157688	0.00358458	0.00255458	0.00312374	7.87431e-07	0.0132142	0.00964512	0.0167832	0.0153348	0.00144852	0.00610701	0.00319289	1.18526e-05	0.00922779	0.0065042	0.0119514	0.0151416	0.00126883	0.00815643	0.0052591	0.00537362	0.00698513	0.00265294	0.0113173
PWY-7539: 6-hydroxymethyl-dihydropterin diphosphate biosynthesis III (Chlamydia)	0.0133238	0.00213821	0.00295313	0.00154247	1.65295e-08	0.0103706	0.00837847	0.0123628	0.0139405	0.00204235	0.00461516	0.00250791	5.73015e-07	0.00932532	0.0068931	0.0117575	0.0144188	0.00209995	0.00352601	0.00221082	2.43769e-08	0.0108928	0.00860698	0.0131787
PWY-7560: methylerythritol phosphate pathway II	0.0332925	0.00395028	0.00750999	0.00558914	3.2287e-08	0.0257825	0.0206059	0.0309591	0.0327971	0.0029819	0.0151591	0.00441965	2.07276e-07	0.017638	0.013596	0.02168	0.0378474	0.00464555	0.0182649	0.00920955	0.000176947	0.0195825	0.0116235	0.0275415
PWY-7663: gondoate biosynthesis (anaerobic)	0.0420079	0.00639625	0.0127117	0.00518658	3.72839e-08	0.0292962	0.0231027	0.0354897	0.0402287	0.00643966	0.0222535	0.00790847	0.000151749	0.0179752	0.0103057	0.0256447	0.0447123	0.00607243	0.0256316	0.0167021	0.012425	0.0190807	0.00509554	0.0330658
PWY-7664: oleate biosynthesis IV (anaerobic)	0.0373166	0.00657987	0.0104056	0.00511075	1.55239e-07	0.026911	0.0206353	0.0331867	0.0372366	0.00498553	0.0177917	0.00656755	7.68027e-06	0.0194449	0.0132284	0.0256614	0.0414962	0.00543798	0.0214309	0.0129919	0.00208812	0.0200652	0.00907045	0.03106
PWY-841: superpathway of purine nucleotides de novo biosynthesis I	0.0402268	0.00947602	0.00856985	0.00675574	1.75032e-06	0.0316569	0.0228585	0.0404553	0.0420161	0.00668785	0.0176613	0.00623308	1.23276e-06	0.0243548	0.0175	0.0312096	0.0449474	0.00573808	0.0231689	0.0146003	0.00262423	0.0217785	0.00948677	0.0340703
PWY0-1061: superpathway of L-alanine biosynthesis	0.00282895	0.0015333	0.00642546	0.00298286	0.01045	-0.00359651	-0.00618124	-0.00101178	0.00277416	0.000953746	0.00600124	0.00304035	0.0175718	-0.00322708	-0.00575302	-0.000701142	0.00220968	0.000967252	0.00411129	0.00151496	0.00996388	-0.00190161	-0.00326842	-0.000534802
PWY0-1241: ADP-L-glycero-&beta;-D-manno-heptose biosynthesis	0.000246752	0.000168327	0.000878514	0.000372097	0.00107459	-0.000631762	-0.000949068	-0.000314455	0.00015713	0.000108395	0.000809069	0.000444919	0.00302449	-0.000651938	-0.00101852	-0.000285351	9.70561e-05	0.00011316	0.000787641	0.000349017	0.000377039	-0.000690585	-0.000980988	-0.000400182
PWY0-1296: purine ribonucleosides degradation	0.0300756	0.00850571	0.0059404	0.00441446	1.19777e-05	0.0241352	0.0167543	0.031516	0.0285511	0.00588472	0.00746721	0.00371652	7.94287e-07	0.0210839	0.0157879	0.0263798	0.024411	0.00559832	0.00798225	0.00412259	8.08678e-06	0.0164288	0.0111803	0.0216772
PWY0-1297: superpathway of purine deoxyribonucleosides degradation	0.0175062	0.00478869	0.00524224	0.00316496	3.14628e-05	0.012264	0.00790747	0.0166205	0.0176837	0.00291383	0.00575009	0.00294865	4.41348e-07	0.0119336	0.0088265	0.0150406	0.0167088	0.00435277	0.00570156	0.00284578	3.55714e-05	0.0110072	0.00705784	0.0149566
PWY0-1298: superpathway of pyrimidine deoxyribonucleosides degradation	0.00919285	0.00290181	0.00277714	0.00122115	0.00013762	0.00641571	0.00395878	0.00887264	0.00872026	0.0017708	0.00281683	0.00162436	3.41412e-06	0.00590343	0.00410131	0.00770554	0.00728037	0.00196116	0.00299566	0.00117926	0.000140642	0.00428471	0.00253839	0.00603104
PWY0-1319: CDP-diacylglycerol biosynthesis II	0.0463656	0.00477277	0.00916391	0.00496301	5.91218e-11	0.0372017	0.0320404	0.0423631	0.0454978	0.00443002	0.0160535	0.00541666	3.60819e-09	0.0294443	0.0241829	0.0347058	0.0528664	0.00513248	0.0204124	0.0129989	5.17911e-05	0.032454	0.0215065	0.0434015
PWY0-1338: polymyxin resistance	4.04741e-06	1.14478e-05	0.000575452	0.00051921	0.0143844	-0.000571405	-0.000994746	-0.000148064	0	0	0.000428773	0.000339534	0.00727444	-0.000428773	-0.000705594	-0.000151952	0	0	0.000366048	0.000310574	0.0103285	-0.000366048	-0.000619258	-0.000112838
PWY0-1415: superpathway of heme biosynthesis from uroporphyrinogen-III	0.000229419	9.7008e-05	0.00140123	0.00118505	0.0233463	-0.00117181	-0.00213898	-0.000204634	0.000169725	8.16616e-05	0.00185131	0.00125115	0.00520388	-0.00168159	-0.00270231	-0.000660861	0.000102037	7.12931e-05	0.000443559	0.000214218	0.00171058	-0.000341521	-0.000519993	-0.000163049
PWY0-1479: tRNA processing	0.00730455	0.00180781	0.00285166	0.00142301	6.16433e-05	0.00445289	0.00272077	0.00618501	0.00702501	0.00101784	0.00493938	0.00210002	0.0271728	0.00208563	0.000280346	0.00389091	0.00695745	0.00122993	0.00470805	0.00217348	0.0247274	0.0022494	0.000336485	0.00416231
PWY0-1533: methylphosphonate degradation I	6.77055e-06	1.915e-05	0.000662056	0.000600413	0.0149578	-0.000655285	-0.00114488	-0.000165696	0	0	0.000690434	0.000519978	0.00557912	-0.000690434	-0.00111437	-0.000266499	0	0	0.000319547	0.000281581	0.0124282	-0.000319547	-0.000549118	-8.99751e-05
PWY0-1586: peptidoglycan maturation (meso-diaminopimelate containing)	0.0212335	0.00366003	0.0128767	0.00660199	0.00830045	0.00835672	0.00256714	0.0141463	0.0214166	0.00239368	0.0128636	0.00625814	0.00454925	0.00855303	0.00329497	0.0138111	0.0170938	0.00232716	0.00894924	0.00263475	7.16682e-06	0.00814456	0.00550654	0.0107826
PWY0-162: superpathway of pyrimidine ribonucleotides de novo biosynthesis	0.0354161	0.00960402	0.0097554	0.00850214	3.76157e-05	0.0256607	0.0160356	0.0352858	0.0337583	0.00456307	0.0150984	0.00566211	2.48202e-06	0.0186599	0.0131895	0.0241303	0.0349081	0.00715859	0.0215074	0.0132315	0.0265003	0.0134007	0.00184461	0.0249567
PWY0-166: superpathway of pyrimidine deoxyribonucleotides de novo biosynthesis (E. coli)	0.0368746	0.00920576	0.00824345	0.00679873	4.1804e-06	0.0286311	0.019993	0.0372692	0.038435	0.00604128	0.0178821	0.00545013	2.47179e-06	0.0205529	0.0144495	0.0266564	0.0423257	0.00578347	0.0223348	0.0136496	0.00297541	0.0199909	0.00842667	0.0315551
PWY0-42: 2-methylcitrate cycle I	1.36154e-05	3.85103e-05	0.000795649	0.000872751	0.0350413	-0.000782033	-0.0014938	-7.02716e-05	5.98128e-06	1.12225e-05	0.000968279	0.000688097	0.00420193	-0.000962298	-0.00152332	-0.000401273	0	0	9.83474e-05	0.000103085	0.0271394	-9.83474e-05	-0.000182392	-1.43028e-05
PWY0-845: superpathway of pyridoxal 5'-phosphate biosynthesis and salvage	0.000215644	0.000173095	0.00483472	0.00141988	1.37193e-05	-0.00461908	-0.00577944	-0.00345872	0.000186294	0.000223928	0.00417961	0.00273148	0.00324405	-0.00399332	-0.00622261	-0.00176403	0.000246278	0.000159955	0.00589487	0.00393464	0.00362276	-0.00564859	-0.00885729	-0.00243988
PWY0-862: (5Z)-dodec-5-enoate biosynthesis	0.0365262	0.0066083	0.00998713	0.00502101	1.91435e-07	0.026539	0.0202821	0.032796	0.0367014	0.00483998	0.0169396	0.00653732	5.81848e-06	0.0197619	0.013623	0.0259008	0.0409873	0.00545407	0.0208015	0.0126431	0.00166502	0.0201858	0.00945621	0.0309153
PWY0-881: superpathway of fatty acid biosynthesis I (E. coli)	5.93696e-05	4.74351e-05	0.000318643	0.000291088	0.0363105	-0.000259274	-0.000497634	-2.09134e-05	5.49314e-05	6.54284e-05	0.000393578	0.000220436	0.00220902	-0.000338646	-0.000521369	-0.000155924	4.56897e-05	5.21599e-05	0.000354888	0.000193873	0.00176275	-0.000309198	-0.000469365	-0.000149032
PWY3O-355: stearate biosynthesis III (fungi)	5.03293e-06	7.04072e-06	7.14884e-05	6.68711e-05	0.022869	-6.64555e-05	-0.00012107	-1.18407e-05	1.7144e-06	4.84907e-06	8.55225e-05	4.91718e-05	0.00128851	-8.38081e-05	-0.000123959	-4.36575e-05	1.53634e-06	4.34542e-06	7.84099e-05	4.5906e-05	0.00143988	-7.68736e-05	-0.000114353	-3.93943e-05
PWY490-3: nitrate reduction VI (assimilatory)	0.000705763	0.000566453	5.04113e-05	0.000127312	0.0112667	0.000655352	0.000189442	0.00112126	0.000680058	0.000268886	0.000109488	0.000133598	0.000180712	0.00057057	0.000338674	0.000802466	0.000438976	0.000159563	0.000105968	0.000116924	0.000267896	0.000333008	0.000183643	0.000482373
PWY4FS-7: phosphatidylglycerol biosynthesis I (plastidic)	0.0115043	0.00234773	0.00378239	0.00179365	2.27701e-06	0.00772193	0.00549504	0.00994883	0.0119695	0.00204817	0.00468285	0.00198224	2.01895e-06	0.00728665	0.00515015	0.00942314	0.0116243	0.00212149	0.00557011	0.00183066	1.64897e-05	0.00605418	0.00395031	0.00815805
PWY4FS-8: phosphatidylglycerol biosynthesis II (non-plastidic)	0.0115041	0.00234781	0.00376973	0.00178824	2.22351e-06	0.00773438	0.00550964	0.00995912	0.0119691	0.00204803	0.00468082	0.00198169	2.00938e-06	0.00728824	0.0051521	0.00942437	0.0116238	0.00212137	0.00556785	0.00183177	1.64629e-05	0.00605598	0.00395167	0.0081603
PWY66-391: fatty acid &beta;-oxidation VI (peroxisome)	0.000219526	0.000166561	1.54152e-05	4.36007e-05	0.00836219	0.000204111	6.66187e-05	0.000341604	0.000139715	0.0001142	0	0	0.00856335	0.000139715	4.66078e-05	0.000232822	0.000147576	0.000151923	0	0	0.0251563	0.000147576	2.37135e-05	0.000271438
PWY66-398: TCA cycle III (animals)	0.000365555	0.000256022	0.00291516	0.00100055	6.29725e-05	-0.0025496	-0.00337502	-0.00172419	0.000276652	0.000315611	0.00263491	0.000919981	4.74151e-05	-0.00235826	-0.00312596	-0.00159056	0.000272431	0.000304606	0.00324663	0.00105601	2.58236e-05	-0.0029742	-0.00384862	-0.00209978
PWY66-399: gluconeogenesis III	0.0160269	0.00359617	0.00328291	0.00414663	7.15311e-06	0.012744	0.00862347	0.0168646	0.0173022	0.00345722	0.00243008	0.00244828	7.87191e-08	0.0148722	0.0116684	0.018076	0.0152138	0.00436199	0.00761015	0.00595861	0.0109275	0.00760369	0.00202759	0.0131798
PWY66-400: glycolysis VI (metazoan)	0.0386183	0.00820119	0.00660515	0.00422099	4.49316e-07	0.0320131	0.0249052	0.039121	0.0398891	0.00433161	0.0139521	0.00533461	1.66517e-08	0.025937	0.0207689	0.0311051	0.0415026	0.00688869	0.020582	0.0123879	0.00117971	0.0209207	0.0100515	0.0317899
PWY66-422: D-galactose degradation V (Leloir pathway)	0.0280742	0.00787488	0.00627098	0.00486269	1.37473e-05	0.0218032	0.0147515	0.0288548	0.0282434	0.00478008	0.00748508	0.00280145	9.71475e-08	0.0207583	0.0165236	0.024993	0.0230727	0.00479251	0.00763267	0.0044249	5.31641e-06	0.01544	0.0105486	0.0203314
PWYG-321: mycolate biosynthesis	0.0386463	0.00653279	0.00699357	0.00825937	3.67295e-07	0.0316527	0.0237258	0.0395796	0.0386696	0.00533666	0.0192899	0.00663057	1.01235e-05	0.0193797	0.0129766	0.0257828	0.0425934	0.00517119	0.0227288	0.0139137	0.00346698	0.0198646	0.00819762	0.0315317
PYRIDNUCSYN-PWY: NAD biosynthesis I (from aspartate)	0.0347045	0.00763465	0.00614679	0.00404502	6.63432e-07	0.0285577	0.0219119	0.0352034	0.0361885	0.0054866	0.0120395	0.00514767	1.07055e-07	0.024149	0.0185084	0.0297897	0.0349838	0.0039757	0.0152608	0.0115367	0.00105781	0.0197231	0.0100936	0.0293525
PYRIDOXSYN-PWY: pyridoxal 5'-phosphate biosynthesis I	0.000217766	0.00010134	0.00441406	0.00137098	2.34996e-05	-0.00419629	-0.005315	-0.00307759	0.000210885	0.000155938	0.00374899	0.00236361	0.0028412	-0.0035381	-0.00546643	-0.00160977	0.00019807	0.000129008	0.00740149	0.00623857	0.0114251	-0.00720342	-0.01229	-0.00211681
REDCITCYC: TCA cycle VIII (helicobacter)	0.000241899	0.000189497	0.000921916	0.000478719	0.00359279	-0.000680017	-0.00108327	-0.000276768	0.000134996	0.000115622	0.0014998	0.000670284	0.000378738	-0.00136481	-0.00191399	-0.000815626	0.000111412	0.000130479	0.00128783	0.000534119	0.000194307	-0.00117642	-0.00161653	-0.000736307
RHAMCAT-PWY: L-rhamnose degradation I	0.0214913	0.00226926	0.0051506	0.00229621	1.53751e-10	0.0163407	0.013921	0.0187603	0.0212859	0.00246668	0.00701803	0.00350659	1.59048e-07	0.0142679	0.0110245	0.0175113	0.0212682	0.00152507	0.00942533	0.00387288	8.65557e-06	0.0118429	0.00858186	0.0151039
RIBOSYN2-PWY: flavin biosynthesis I (bacteria and plants)	0.0220357	0.00338581	0.004316	0.0030309	7.85522e-09	0.0177197	0.0143105	0.021129	0.0225479	0.00341184	0.0109234	0.00434435	2.54624e-05	0.0116244	0.00746526	0.0157836	0.022771	0.00262772	0.00996164	0.00611913	0.000213615	0.0128093	0.00761861	0.0180001
SER-GLYSYN-PWY: superpathway of L-serine and glycine biosynthesis I	0.0258606	0.00523214	0.00575646	0.00352479	3.28825e-07	0.0201041	0.015321	0.0248873	0.0272294	0.00412654	0.0115993	0.00549142	1.17651e-05	0.0156301	0.0104492	0.0208111	0.0285765	0.00357482	0.0134775	0.00997777	0.00239211	0.015099	0.00675191	0.0234461
SO4ASSIM-PWY: sulfate reduction I (assimilatory)	0.000549427	0.000373641	0.00331009	0.00207438	0.00537646	-0.00276066	-0.00446107	-0.00106025	0.000489741	0.000284664	0.00475566	0.00275516	0.0023064	-0.00426592	-0.00651596	-0.00201588	4.93138e-05	0.000104355	0.00321209	0.00294842	0.0162082	-0.00316278	-0.00556707	-0.00075849
SULFATE-CYS-PWY: superpathway of sulfate assimilation and cysteine biosynthesis	0.00117161	0.000766232	0.00371475	0.00186777	0.00469685	-0.00254314	-0.00412103	-0.000965241	0.00105589	0.00059178	0.00484618	0.00242115	0.0020115	-0.00379029	-0.00578532	-0.00179525	0.000109046	0.0002299	0.00356989	0.00166497	0.000342269	-0.00346084	-0.00482245	-0.00209923
TCA-GLYOX-BYPASS: superpathway of glyoxylate bypass and TCA	0.000121904	0.000206877	0.00252281	0.00148717	0.00176465	-0.00240091	-0.00361717	-0.00118464	4.62144e-05	4.97463e-05	0.00283334	0.00162058	0.00124567	-0.00278713	-0.00410857	-0.00146569	3.79916e-05	7.11479e-05	0.00187582	0.00120109	0.00250368	-0.00183783	-0.0028176	-0.00085806
TEICHOICACID-PWY: teichoic acid (poly-glycerol) biosynthesis	0.000444819	0.000163283	4.11709e-05	8.66935e-05	4.4606e-05	0.000403648	0.000261468	0.000545827	0.0004443	0.000118007	0.000119713	0.000123771	6.32265e-05	0.000324587	0.00019639	0.000452784	0.000389436	9.16592e-05	6.96203e-05	6.28021e-05	1.03537e-06	0.000319815	0.000235647	0.000403983
THISYN-PWY: superpathway of thiamin diphosphate biosynthesis I	0.0101257	0.00364807	0.00278702	0.000854104	0.00037956	0.00733864	0.00433557	0.0103417	0.0112044	0.00264276	0.00675498	0.00355906	0.0125938	0.00444947	0.00110424	0.00779469	0.0102041	0.00225322	0.00520419	0.00309408	0.00224745	0.00499986	0.00210898	0.00789074
THISYNARA-PWY: superpathway of thiamin diphosphate biosynthesis III (eukaryotes)	0.012376	0.00266832	0.00241261	0.00170809	4.84095e-07	0.00996339	0.00755454	0.0123722	0.0138077	0.00353292	0.00628649	0.00246831	0.000205664	0.00752116	0.00425965	0.0107827	0.0123395	0.00289559	0.00516051	0.00304472	0.000184989	0.00717902	0.00402916	0.0103289
THREOCAT-PWY: superpathway of L-threonine metabolism	2.55616e-05	7.22992e-05	0.001234	0.000979824	0.00819379	-0.00120844	-0.00200796	-0.000408921	0	0	0.0018842	0.00128875	0.00327472	-0.0018842	-0.00293491	-0.000833483	0	0	0.00070732	0.000471306	0.00281899	-0.00070732	-0.00109157	-0.000323066
THRESYN-PWY: superpathway of L-threonine biosynthesis	0.0282797	0.0016656	0.0099194	0.00248246	7.28457e-11	0.0183603	0.0160932	0.0206273	0.0279236	0.00198937	0.0119715	0.00457035	2.08101e-06	0.0159521	0.0120701	0.0198341	0.0258956	0.00107294	0.0142844	0.0073954	0.00208482	0.0116112	0.00556118	0.0176612
TRNA-CHARGING-PWY: tRNA charging	0.0774015	0.00763424	0.0139501	0.011653	4.44037e-09	0.0634514	0.052873	0.0740297	0.0792788	0.00651641	0.0257473	0.00978107	3.96085e-09	0.0535315	0.0446152	0.0624478	0.0845803	0.00705868	0.035204	0.0230718	0.000215457	0.0493763	0.0302286	0.068524
UBISYN-PWY: superpathway of ubiquinol-8 biosynthesis (prokaryotic)	9.52591e-06	2.69433e-05	0.000858538	0.000863796	0.0239289	-0.000849012	-0.00155337	-0.000144659	0	0	0.000716455	0.000504569	0.00386163	-0.000716455	-0.00112783	-0.000305082	0	0	0.000135295	9.80792e-05	0.00453408	-0.000135295	-0.000215258	-5.53311e-05
VALSYN-PWY: L-valine biosynthesis	0.0466125	0.00459343	0.00880505	0.00685971	3.56614e-09	0.0378074	0.0315461	0.0440688	0.0487587	0.00477161	0.0136725	0.00542478	3.52545e-10	0.0350862	0.0296641	0.0405082	0.0454562	0.00186659	0.0186166	0.0113638	0.000134908	0.0268396	0.0175336	0.0361457

## Sheet: Table S4
Table S4 Pathways specifically regulated by Probio-M9
Pathway	MC1 versus MC2								CT1 versus CT2								NC1 versus NC2
	MC1: mean rel. freq. (%)	MC1: std. dev. (%)	MC2: mean rel. freq. (%)	MC2: std. dev. (%)	p-values	Difference between means	95.0% lower CI	95.0% upper CI	CT1: mean rel. freq. (%)	CT1: std. dev. (%)	CT2: mean rel. freq. (%)	CT2: std. dev. (%)	p-values	Difference between means	95.0% lower CI	95.0% upper CI	NC1: mean rel. freq. (%)	NC1: std. dev. (%)	NC2: mean rel. freq. (%)	NC2: std. dev. (%)	p-values	Difference between means	95.0% lower CI	95.0% upper CI
GOLPDLCAT-PWY: superpathway of glycerol degradation to 1,3-propanediol	0.00107073	0.00120194	0.00110547	0.000248149	0.937998	-3.47431e-05	-0.00102185	0.000952368	0.000503475	0.000337883	0.00106232	0.000520054	0.0234473	-0.000558841	-0.00102998	-8.77016e-05	0.00136037	0.000840055	0.00158488	0.000695101	0.5687	-0.00022451	-0.00104406	0.000595038
P108-PWY: pyruvate fermentation to propanoate I	0.00176901	0.00202429	0.00290244	0.000163313	0.152608	-0.00113343	-0.0027855	0.000518632	0.00200486	0.00057997	0.00322197	0.00032433	0.00019785	-0.00121711	-0.00172647	-0.000707738	0.00591474	0.00477333	0.00306361	0.000283053	0.129926	0.00285113	-0.00104265	0.00674491
PWY-5088: L-glutamate degradation VIII (to propanoate)	0.000397722	0.000451148	0.000176426	0.000144548	0.216968	0.000221296	-0.000153878	0.00059647	0.000995631	0.000548505	0.000341224	0.000524088	0.0267372	0.000654408	8.57164e-05	0.0012231	0.00042589	0.000204399	0.000251698	0.000311094	0.20711	0.000174193	-0.000108413	0.000456798
PWY-5173: superpathway of acetyl-CoA biosynthesis	0.000986892	0.000482272	0.000831348	0.000241933	0.431019	0.000155544	-0.000260924	0.000572012	0.00065593	0.000401308	0.00142389	0.000830438	0.0371439	-0.000767962	-0.00148158	-5.43427e-05	0.00122602	0.00057473	0.00160374	0.000757792	0.279067	-0.00037772	-0.00109479	0.000339355
PWY-5304: superpathway of sulfur oxidation (Acidianus ambivalens)	0	0	1.80843e-05	2.75844e-05	0.100806	-1.80843e-05	-4.05737e-05	4.40507e-06	0	0	7.75098e-05	9.11423e-05	0.0428165	-7.75098e-05	-0.000151818	-3.20189e-06	0	0	3.49682e-05	5.50678e-05	0.110215	-3.49682e-05	-7.98647e-05	9.92836e-06
PWY-7294: xylose degradation IV	0.000126273	0.000151761	1.10291e-05	3.11951e-05	0.0658538	0.000115244	-9.38313e-06	0.000239871	0.00104514	0.000781271	0.000236594	0.000390128	0.0227609	0.000808546	0.000134299	0.00148279	5.80805e-05	8.20731e-05	9.5324e-05	0.000234863	0.681025	-3.72435e-05	-0.000233433	0.000158946
PWY-7383: anaerobic energy metabolism (invertebrates, cytosol)	0.0033158	0.00406152	0.00624846	0.00230284	0.0996503	-0.00293267	-0.00650853	0.000643203	0.0019739	0.00190225	0.00833448	0.00384169	0.00130806	-0.00636058	-0.00967226	-0.0030489	0.00720536	0.00488395	0.00993111	0.00295002	0.199419	-0.00272575	-0.00707873	0.00162722
PWY-7385: 1,3-propanediol biosynthesis (engineered)	1.43042e-05	2.32772e-05	9.54871e-05	0.000101465	0.0553513	-8.11828e-05	-0.000164673	2.30708e-06	1.25582e-05	1.85166e-05	6.78423e-05	4.79343e-05	0.0119606	-5.52841e-05	-9.55872e-05	-1.49811e-05	5.72025e-05	8.1528e-05	8.86839e-05	0.000120878	0.551156	-3.14814e-05	-0.00014202	7.90572e-05
PWY0-881: superpathway of fatty acid biosynthesis I (E. coli)	0.000318643	0.000291088	9.79736e-05	0.000120488	0.0739439	0.00022067	-2.54314e-05	0.000466771	0.000393578	0.000220436	6.94856e-05	6.09071e-05	0.00292906	0.000324092	0.00014183	0.000506354	0.000354888	0.000193873	0.000381298	0.000362626	0.858827	-2.64098e-05	-0.000342514	0.000289694
